# Supplementary material for: 2-Amino-5-methyl-3-(2-oxo-2-phenyl­eth­yl)-7-phenyl-4,5,6,7-tetra­hydro-3H-[1,2,4]triazolo[1,5-a]pyrimidin-8-ium bromide ethanol monosolvate
Source: Acta Crystallogr Sect E Struct Rep Online. 2013 Sep 25;69(Pt 10):o1586–7. doi: 10.1107/S1600536813025853 (PMC3790443; doi:10.1107/S1600536813025853)
Supplement: Supplementary file 1 [file e-69-o1586-sup1.cif]

##############################################################################
#                                                                            #
# This CIF contains the data in a paper accepted for publication in          #
# Acta Crystallographica Section E. It conforms to the requirements of       #
# Notes for Authors for Acta Crystallographica Section E, and has been       #
# peer reviewed under the auspices of the IUCr Commission on Journals.       #
#                                                                            #
# Full details of the Crystallographic Information File format               #
# are given in the paper "The Crystallographic Information File (CIF):       #
# a New Standard Archive File for Crystallography" by S. R. Hall, F. H.      #
# Allen and I. D. Brown [Acta Cryst. (1991), A47, 655-685].                  #
#                                                                            #
# The current version of the core CIF dictionary is obtainable from          #
# ftp://ftp.iucr.org/pub/cif_core.dic.                                       #
#                                                                            #
# Software is freely available for graphical display of the structure(s)     #
# in this CIF. For information consult the CIF software page                 #
# http://www.iucr.org/resources/cif/software.                                #
#                                                                            #
# This file may be used for bona fide research purposes within the           #
# scientific community so long as proper attribution is given to the journal # 
# article from which it was obtained.                                        #
#                                                                            #
##############################################################################
data_I
_database_code_depnum_ccdc_archive 'CCDC 961993'
_audit_creation_method     SHELXL-97
_chemical_name_systematic
;\
2-Amino-5-methyl-3-(2-oxo-2-phenylethyl)-7-phenyl-4,5,6,7-tetrahydro-3<i>H</i>-\
[1,2,4]triazolo[1,5-<i>a</i>]pyrimidin-8-ium bromide ethanol monosolvate
;
_chemical_name_common     ?
_chemical_formula_moiety     'C20 H22 N5 O, C2 H6 O, Br'
_chemical_formula_sum     'C22 H28 Br N5 O2'
_chemical_formula_iupac     'C20 H22 N5 O + , Br - , C2 H6 O'
_chemical_formula_weight     474.40
_chemical_melting_point     190
_symmetry_cell_setting     monoclinic
_symmetry_space_group_name_H-M     'P 21/c  '
_symmetry_space_group_name_Hall     '-P 2ybc'
loop_
    _symmetry_equiv_pos_as_xyz
    'x, y, z'
    '-x, y+1/2, -z+1/2'
    '-x, -y, -z'
    'x, -y-1/2, z-1/2'
_cell_length_a     10.7471(13)
_cell_length_b     13.3261(16)
_cell_length_c     15.5792(19)
_cell_angle_alpha     90.00
_cell_angle_beta     95.735(2)
_cell_angle_gamma     90.00
_cell_volume     2220.0(5)
_cell_formula_units_Z     4
_cell_measurement_reflns_used     8717
_cell_measurement_theta_min     2.44
_cell_measurement_theta_max     27.98
_cell_measurement_temperature     120(2)
_cell_special_details     ?
_exptl_crystal_description     'prizm'
_exptl_crystal_colour     'colourless'
_exptl_crystal_size_max     0.22
_exptl_crystal_size_mid     0.19
_exptl_crystal_size_min     0.18
_exptl_crystal_density_diffrn     1.419
_exptl_crystal_density_meas     ?
_exptl_crystal_density_method     'not measured'
_exptl_crystal_F_000     984
_exptl_absorpt_coefficient_mu     1.880
_exptl_absorpt_correction_type     multi-scan
_exptl_absorpt_process_details     '(SADABS; Bruker, 2008)'
_exptl_absorpt_correction_T_min     0.520
_exptl_absorpt_correction_T_max     0.713
_exptl_special_details     ?
_diffrn_ambient_temperature     120(2)
_diffrn_radiation_type     MoK\a
_diffrn_radiation_wavelength     0.71073
_diffrn_radiation_source     'fine-focus sealed tube'
_diffrn_radiation_monochromator     graphite
_diffrn_measurement_device_type     'Bruker SMART APEXII CCD area-detector'
_diffrn_measurement_method     'phi and omega scans'
_diffrn_detector_area_resol_mean     ?
_diffrn_reflns_number     31509
_diffrn_reflns_av_R_equivalents     0.0543
_diffrn_reflns_av_sigmaI/netI     0.0402
_diffrn_reflns_theta_min     1.90
_diffrn_reflns_theta_max     28.05
_diffrn_reflns_theta_full     28.05
_diffrn_measured_fraction_theta_max     0.994
_diffrn_measured_fraction_theta_full     0.994
_diffrn_reflns_limit_h_min     -14
_diffrn_reflns_limit_h_max     14
_diffrn_reflns_limit_k_min     -17
_diffrn_reflns_limit_k_max     17
_diffrn_reflns_limit_l_min     -20
_diffrn_reflns_limit_l_max     20
_diffrn_standards_number     0
_diffrn_standards_interval_count     ?
_diffrn_standards_interval_time     ?
_diffrn_standards_decay_%     0
_refine_special_details
;
Refinement of <i>F</i>^2^ against ALL reflections. The weighted <i>R</i>-factor
<i>wR</i> and goodness of fit <i>S</i> are based on <i>F</i>^2^, conventional
<i>R</i>-factors <i>R</i> are based on <i>F</i>, with <i>F</i> set to zero for
negative <i>F</i>^2^. The threshold expression of <i>F</i>^2^ >
\s(<i>F</i>^2^) is used only for calculating <i>R</i>-factors(gt) <i>etc</i>.
and is not relevant to the choice of reflections for refinement.
<i>R</i>-factors based on <i>F</i>^2^ are statistically about twice as large
as those based on <i>F</i>, and <i>R</i>- factors based on ALL data will be
even larger.
;
_reflns_number_total     5356
_reflns_number_gt     4309
_reflns_threshold_expression     'I>2\s(I)'
_refine_ls_structure_factor_coef     Fsqd
_refine_ls_matrix_type     full
_refine_ls_R_factor_all     0.0470
_refine_ls_R_factor_gt     0.0319
_refine_ls_wR_factor_gt     0.0748
_refine_ls_wR_factor_ref     0.0821
_refine_ls_goodness_of_fit_ref     1.011
_refine_ls_restrained_S_all     1.011
_refine_ls_number_reflns     5356
_refine_ls_number_parameters     273
_refine_ls_number_restraints     0
_refine_ls_hydrogen_treatment     constr
_refine_ls_weighting_scheme     calc
_refine_ls_weighting_details
         'calc w=1/[\s^2^(Fo^2^)+(0.0370P)^2^+1.2826P] where P=(Fo^2^+2Fc^2^)/3'
_atom_sites_solution_hydrogens     mixed
_atom_sites_solution_primary     direct
_atom_sites_solution_secondary     difmap
_refine_ls_shift/su_max     0.001
_refine_ls_shift/su_mean     0.000
_refine_diff_density_max     0.873
_refine_diff_density_min     -0.477
_refine_ls_extinction_method     none
_refine_ls_extinction_coef     ?
loop_
    _atom_type_symbol
    _atom_type_description
    _atom_type_scat_dispersion_real
    _atom_type_scat_dispersion_imag
    _atom_type_scat_source
    'C' 'C' 0.0033 0.0016
                         'International Tables Vol C Tables 4.2.6.8 and 6.1.1.4'
    'H' 'H' 0.0000 0.0000
                         'International Tables Vol C Tables 4.2.6.8 and 6.1.1.4'
    'N' 'N' 0.0061 0.0033
                         'International Tables Vol C Tables 4.2.6.8 and 6.1.1.4'
    'O' 'O' 0.0106 0.0060
                         'International Tables Vol C Tables 4.2.6.8 and 6.1.1.4'
    'Br' 'Br' -0.2901 2.4595
                         'International Tables Vol C Tables 4.2.6.8 and 6.1.1.4'
_computing_data_collection     'APEX2 (Bruker, 2009)'
_computing_cell_refinement     'SAINT (Bruker, 2009)'
_computing_data_reduction     'SAINT (Bruker, 2009)'
_computing_structure_solution     'SHELXTL (Sheldrick, 2008)'
_computing_structure_refinement     'SHELXTL (Sheldrick, 2008)'
_computing_molecular_graphics     'SHELXTL (Sheldrick, 2008)'
_computing_publication_material
;
SHELXTL (Sheldrick, 2008), publCIF (Westrip, 2010) and PLATON
(Spek, 2009)
;
loop_
    _atom_site_type_symbol
    _atom_site_label
    _atom_site_fract_x
    _atom_site_fract_y
    _atom_site_fract_z
    _atom_site_U_iso_or_equiv
    _atom_site_adp_type
    _atom_site_calc_flag
    _atom_site_refinement_flags
    _atom_site_occupancy
    _atom_site_symmetry_multiplicity
    _atom_site_disorder_assembly
    _atom_site_disorder_group
    Br Br1 0.543412(18) 0.702949(15) 0.181863(12) 0.02186(7) Uani d . 1 1 . .
    O O1 0.83014(13) 0.48942(12) 0.72034(9) 0.0258(3) Uani d . 1 1 . .
    N N1 0.62069(14) 0.47059(12) 0.61743(10) 0.0168(3) Uani d . 1 1 . .
    N N2 0.67921(15) 0.46201(12) 0.48350(10) 0.0192(3) Uani d . 1 1 . .
    N N3 0.68765(14) 0.36830(12) 0.52479(10) 0.0178(3) Uani d . 1 1 . .
    N N4 0.64780(15) 0.29581(12) 0.65761(10) 0.0204(3) Uani d . 1 1 . .
    H H3N 0.5982 0.2991 0.7008 0.025 Uiso d R 1 1 . .
    N N5 0.62162(16) 0.62146(13) 0.53199(11) 0.0229(4) Uani d . 1 1 . .
    H H1N 0.6464 0.6474 0.4831 0.028 Uiso d R 1 1 . .
    H H2N 0.6076 0.6534 0.5810 0.028 Uiso d R 1 1 . .
    C C1 0.65153(17) 0.37328(14) 0.60340(12) 0.0174(4) Uani d . 1 1 . .
    C C2 0.64195(17) 0.52227(15) 0.54245(12) 0.0175(4) Uani d . 1 1 . .
    C C3 0.72309(18) 0.27569(14) 0.48255(12) 0.0190(4) Uani d . 1 1 . .
    H H3A 0.6502 0.2511 0.4432 0.023 Uiso calc R 1 1 . .
    C C4 0.75412(19) 0.19832(15) 0.55517(13) 0.0221(4) Uani d . 1 1 . .
    H H4A 0.7612 0.1310 0.5292 0.027 Uiso calc R 1 1 . .
    H H4B 0.8363 0.2152 0.5864 0.027 Uiso calc R 1 1 . .
    C C5 0.65589(19) 0.19465(14) 0.61958(13) 0.0219(4) Uani d . 1 1 . .
    H H5A 0.5730 0.1765 0.5885 0.026 Uiso calc R 1 1 . .
    C C6 0.6897(2) 0.11877(16) 0.69099(14) 0.0282(5) Uani d . 1 1 . .
    H H6A 0.6306 0.1245 0.7348 0.042 Uiso calc R 1 1 . .
    H H6B 0.7746 0.1320 0.7175 0.042 Uiso calc R 1 1 . .
    H H6C 0.6856 0.0509 0.6667 0.042 Uiso calc R 1 1 . .
    C C7 0.83408(17) 0.28950(14) 0.43140(12) 0.0180(4) Uani d . 1 1 . .
    C C8 0.92976(18) 0.35757(16) 0.45378(13) 0.0235(4) Uani d . 1 1 . .
    H H8A 0.9239 0.4023 0.5007 0.028 Uiso calc R 1 1 . .
    C C9 1.0336(2) 0.36042(17) 0.40785(14) 0.0281(5) Uani d . 1 1 . .
    H H9A 1.0979 0.4080 0.4229 0.034 Uiso calc R 1 1 . .
    C C10 1.0448(2) 0.29453(17) 0.34016(14) 0.0295(5) Uani d . 1 1 . .
    H H10A 1.1168 0.2963 0.3095 0.035 Uiso calc R 1 1 . .
    C C11 0.9504(2) 0.22620(18) 0.31757(13) 0.0298(5) Uani d . 1 1 . .
    H H11A 0.9574 0.1806 0.2715 0.036 Uiso calc R 1 1 . .
    C C12 0.8450(2) 0.22454(16) 0.36260(13) 0.0240(4) Uani d . 1 1 . .
    H H12A 0.7796 0.1784 0.3462 0.029 Uiso calc R 1 1 . .
    C C13 0.60915(17) 0.51128(15) 0.70338(11) 0.0181(4) Uani d . 1 1 . .
    H H13A 0.5505 0.4696 0.7332 0.022 Uiso calc R 1 1 . .
    H H13B 0.5755 0.5804 0.6985 0.022 Uiso calc R 1 1 . .
    C C14 0.73822(18) 0.51207(14) 0.75576(12) 0.0188(4) Uani d . 1 1 . .
    C C15 0.74642(18) 0.54203(14) 0.84815(12) 0.0194(4) Uani d . 1 1 . .
    C C16 0.8639(2) 0.56537(17) 0.88979(14) 0.0275(4) Uani d . 1 1 . .
    H H16A 0.9360 0.5606 0.8594 0.033 Uiso calc R 1 1 . .
    C C17 0.8757(2) 0.59558(18) 0.97557(14) 0.0316(5) Uani d . 1 1 . .
    H H17A 0.9557 0.6123 1.0034 0.038 Uiso calc R 1 1 . .
    C C18 0.7711(2) 0.60135(17) 1.02054(13) 0.0285(5) Uani d . 1 1 . .
    H H18A 0.7794 0.6226 1.0790 0.034 Uiso calc R 1 1 . .
    C C19 0.6546(2) 0.57634(16) 0.98056(13) 0.0259(4) Uani d . 1 1 . .
    H H19A 0.5833 0.5793 1.0119 0.031 Uiso calc R 1 1 . .
    C C20 0.64158(19) 0.54670(15) 0.89427(12) 0.0222(4) Uani d . 1 1 . .
    H H20A 0.5614 0.5297 0.8669 0.027 Uiso calc R 1 1 . .
    O O1S 0.69870(16) 0.69468(12) 0.37452(10) 0.0329(4) Uani d . 1 1 . .
    H H1S 0.6682 0.7057 0.3229 0.049 Uiso d R 1 1 . .
    C C1S 0.8245(2) 0.6690(2) 0.36528(16) 0.0407(6) Uani d . 1 1 . .
    H H1SA 0.8698 0.6601 0.4233 0.049 Uiso calc R 1 1 . .
    H H1SB 0.8644 0.7252 0.3368 0.049 Uiso calc R 1 1 . .
    C C2S 0.8375(2) 0.57495(19) 0.31379(17) 0.0395(6) Uani d . 1 1 . .
    H H2SA 0.9263 0.5579 0.3141 0.059 Uiso calc R 1 1 . .
    H H2SB 0.8013 0.5858 0.2543 0.059 Uiso calc R 1 1 . .
    H H2SC 0.7936 0.5198 0.3394 0.059 Uiso calc R 1 1 . .
loop_
    _atom_site_aniso_label
    _atom_site_aniso_U_11
    _atom_site_aniso_U_22
    _atom_site_aniso_U_33
    _atom_site_aniso_U_12
    _atom_site_aniso_U_13
    _atom_site_aniso_U_23
    Br1 0.02512(11) 0.02392(11) 0.01705(10) -0.00020(8) 0.00457(7) 0.00345(8)
    O1 0.0210(7) 0.0330(8) 0.0241(7) 0.0005(6) 0.0060(6) -0.0020(6)
    N1 0.0212(8) 0.0161(8) 0.0135(7) 0.0028(6) 0.0038(6) -0.0005(6)
    N2 0.0223(8) 0.0176(8) 0.0180(8) 0.0019(6) 0.0032(6) 0.0014(6)
    N3 0.0200(8) 0.0176(8) 0.0163(7) 0.0023(6) 0.0033(6) -0.0010(6)
    N4 0.0258(8) 0.0176(8) 0.0190(8) 0.0014(6) 0.0078(6) 0.0015(6)
    N5 0.0322(9) 0.0194(9) 0.0185(8) 0.0042(7) 0.0095(7) 0.0023(6)
    C1 0.0155(9) 0.0189(9) 0.0178(9) -0.0002(7) 0.0020(7) -0.0007(7)
    C2 0.0161(9) 0.0217(10) 0.0148(8) 0.0001(7) 0.0022(7) 0.0015(7)
    C3 0.0201(9) 0.0192(10) 0.0179(9) -0.0008(7) 0.0034(7) -0.0055(7)
    C4 0.0256(10) 0.0162(9) 0.0255(10) -0.0006(8) 0.0069(8) -0.0025(8)
    C5 0.0241(10) 0.0177(10) 0.0246(10) -0.0023(8) 0.0060(8) -0.0015(8)
    C6 0.0381(12) 0.0191(10) 0.0285(11) -0.0004(9) 0.0098(9) 0.0021(8)
    C7 0.0186(9) 0.0184(9) 0.0170(8) 0.0026(7) 0.0023(7) -0.0001(7)
    C8 0.0233(10) 0.0229(10) 0.0244(10) -0.0003(8) 0.0027(8) -0.0037(8)
    C9 0.0235(10) 0.0262(11) 0.0348(12) -0.0026(8) 0.0042(9) 0.0020(9)
    C10 0.0276(11) 0.0338(12) 0.0291(11) 0.0055(9) 0.0132(9) 0.0063(9)
    C11 0.0357(12) 0.0328(12) 0.0219(10) 0.0047(9) 0.0091(9) -0.0056(9)
    C12 0.0265(10) 0.0232(10) 0.0223(10) -0.0001(8) 0.0032(8) -0.0036(8)
    C13 0.0220(9) 0.0193(9) 0.0140(8) 0.0027(7) 0.0064(7) -0.0005(7)
    C14 0.0227(10) 0.0148(9) 0.0194(9) -0.0014(7) 0.0044(7) 0.0015(7)
    C15 0.0249(10) 0.0157(9) 0.0171(9) 0.0010(7) -0.0003(7) 0.0017(7)
    C16 0.0253(11) 0.0288(11) 0.0282(11) -0.0008(8) 0.0023(8) -0.0024(9)
    C17 0.0310(12) 0.0350(13) 0.0269(11) -0.0038(9) -0.0070(9) -0.0023(9)
    C18 0.0414(13) 0.0245(11) 0.0185(10) 0.0009(9) -0.0027(8) -0.0022(8)
    C19 0.0335(11) 0.0231(10) 0.0214(10) 0.0020(8) 0.0052(8) 0.0009(8)
    C20 0.0258(10) 0.0212(10) 0.0195(9) 0.0013(8) 0.0013(7) -0.0006(8)
    O1S 0.0432(9) 0.0366(9) 0.0191(7) 0.0049(7) 0.0041(6) 0.0034(6)
    C1S 0.0407(14) 0.0546(16) 0.0265(12) -0.0076(12) 0.0015(10) -0.0021(11)
    C2S 0.0408(14) 0.0338(13) 0.0462(14) 0.0064(10) 0.0156(11) 0.0128(11)
_geom_special_details
;
All s.u.'s (except the s.u.'s in the dihedral angle between two l.s. planes)
are estimated using the full covariance matrix. The cell s.u.'s are taken
into account individually in the estimation of s.u.'s in distances, angles
and torsion angles; correlations between s.u.'s in cell parameters are only
used when they are defined by crystal symmetry. An approximate (isotropic)
treatment of cell s.u.'s is used for estimating s.u.'s involving l.s.
planes.
;
loop_
    _geom_bond_atom_site_label_1
    _geom_bond_atom_site_label_2
    _geom_bond_site_symmetry_2
    _geom_bond_distance
    _geom_bond_publ_flag
    O1 C14 . 1.217(2) ?
    N1 C1 . 1.361(2) ?
    N1 C2 . 1.394(2) ?
    N1 C13 . 1.461(2) ?
    N2 C2 . 1.312(2) ?
    N2 N3 . 1.403(2) ?
    N3 C1 . 1.323(2) ?
    N3 C3 . 1.467(2) ?
    N4 C1 . 1.337(2) ?
    N4 C5 . 1.479(2) ?
    N4 H3N . 0.9001 ?
    N5 C2 . 1.347(2) ?
    N5 H1N . 0.9000 ?
    N5 H2N . 0.9001 ?
    C3 C7 . 1.510(3) ?
    C3 C4 . 1.542(3) ?
    C3 H3A . 1.0000 ?
    C4 C5 . 1.528(3) ?
    C4 H4A . 0.9900 ?
    C4 H4B . 0.9900 ?
    C5 C6 . 1.520(3) ?
    C5 H5A . 1.0000 ?
    C6 H6A . 0.9800 ?
    C6 H6B . 0.9800 ?
    C6 H6C . 0.9800 ?
    C7 C8 . 1.389(3) ?
    C7 C12 . 1.392(3) ?
    C8 C9 . 1.385(3) ?
    C8 H8A . 0.9500 ?
    C9 C10 . 1.387(3) ?
    C9 H9A . 0.9500 ?
    C10 C11 . 1.382(3) ?
    C10 H10A . 0.9500 ?
    C11 C12 . 1.390(3) ?
    C11 H11A . 0.9500 ?
    C12 H12A . 0.9500 ?
    C13 C14 . 1.537(3) ?
    C13 H13A . 0.9900 ?
    C13 H13B . 0.9900 ?
    C14 C15 . 1.488(3) ?
    C15 C16 . 1.396(3) ?
    C15 C20 . 1.397(3) ?
    C16 C17 . 1.389(3) ?
    C16 H16A . 0.9500 ?
    C17 C18 . 1.385(3) ?
    C17 H17A . 0.9500 ?
    C18 C19 . 1.382(3) ?
    C18 H18A . 0.9500 ?
    C19 C20 . 1.395(3) ?
    C19 H19A . 0.9500 ?
    C20 H20A . 0.9500 ?
    O1S C1S . 1.416(3) ?
    O1S H1S . 0.8502 ?
    C1S C2S . 1.503(4) ?
    C1S H1SA . 0.9900 ?
    C1S H1SB . 0.9900 ?
    C2S H2SA . 0.9800 ?
    C2S H2SB . 0.9800 ?
    C2S H2SC . 0.9800 ?
loop_
    _geom_angle_atom_site_label_1
    _geom_angle_atom_site_label_2
    _geom_angle_atom_site_label_3
    _geom_angle_site_symmetry_1
    _geom_angle_site_symmetry_3
    _geom_angle
    _geom_angle_publ_flag
    C1 N1 C2 . . 105.84(14) ?
    C1 N1 C13 . . 123.01(15) ?
    C2 N1 C13 . . 128.34(16) ?
    C2 N2 N3 . . 103.54(14) ?
    C1 N3 N2 . . 111.60(15) ?
    C1 N3 C3 . . 124.82(16) ?
    N2 N3 C3 . . 123.43(15) ?
    C1 N4 C5 . . 116.37(16) ?
    C1 N4 H3N . . 119.5 ?
    C5 N4 H3N . . 114.0 ?
    C2 N5 H1N . . 114.9 ?
    C2 N5 H2N . . 113.6 ?
    H1N N5 H2N . . 128.6 ?
    N3 C1 N4 . . 125.18(17) ?
    N3 C1 N1 . . 107.16(16) ?
    N4 C1 N1 . . 127.66(17) ?
    N2 C2 N5 . . 124.96(17) ?
    N2 C2 N1 . . 111.78(16) ?
    N5 C2 N1 . . 123.22(16) ?
    N3 C3 C7 . . 112.85(16) ?
    N3 C3 C4 . . 106.27(15) ?
    C7 C3 C4 . . 110.14(16) ?
    N3 C3 H3A . . 109.2 ?
    C7 C3 H3A . . 109.2 ?
    C4 C3 H3A . . 109.2 ?
    C5 C4 C3 . . 112.97(16) ?
    C5 C4 H4A . . 109.0 ?
    C3 C4 H4A . . 109.0 ?
    C5 C4 H4B . . 109.0 ?
    C3 C4 H4B . . 109.0 ?
    H4A C4 H4B . . 107.8 ?
    N4 C5 C6 . . 109.42(16) ?
    N4 C5 C4 . . 107.82(15) ?
    C6 C5 C4 . . 111.81(17) ?
    N4 C5 H5A . . 109.3 ?
    C6 C5 H5A . . 109.2 ?
    C4 C5 H5A . . 109.2 ?
    C5 C6 H6A . . 109.5 ?
    C5 C6 H6B . . 109.5 ?
    H6A C6 H6B . . 109.5 ?
    C5 C6 H6C . . 109.5 ?
    H6A C6 H6C . . 109.5 ?
    H6B C6 H6C . . 109.5 ?
    C8 C7 C12 . . 118.81(18) ?
    C8 C7 C3 . . 123.43(17) ?
    C12 C7 C3 . . 117.55(17) ?
    C9 C8 C7 . . 120.17(19) ?
    C9 C8 H8A . . 119.9 ?
    C7 C8 H8A . . 119.9 ?
    C8 C9 C10 . . 120.7(2) ?
    C8 C9 H9A . . 119.6 ?
    C10 C9 H9A . . 119.6 ?
    C11 C10 C9 . . 119.59(19) ?
    C11 C10 H10A . . 120.2 ?
    C9 C10 H10A . . 120.2 ?
    C10 C11 C12 . . 119.7(2) ?
    C10 C11 H11A . . 120.1 ?
    C12 C11 H11A . . 120.1 ?
    C11 C12 C7 . . 121.0(2) ?
    C11 C12 H12A . . 119.5 ?
    C7 C12 H12A . . 119.5 ?
    N1 C13 C14 . . 109.53(14) ?
    N1 C13 H13A . . 109.8 ?
    C14 C13 H13A . . 109.8 ?
    N1 C13 H13B . . 109.8 ?
    C14 C13 H13B . . 109.8 ?
    H13A C13 H13B . . 108.2 ?
    O1 C14 C15 . . 122.21(18) ?
    O1 C14 C13 . . 119.20(17) ?
    C15 C14 C13 . . 118.58(16) ?
    C16 C15 C20 . . 119.32(18) ?
    C16 C15 C14 . . 118.22(17) ?
    C20 C15 C14 . . 122.45(18) ?
    C17 C16 C15 . . 120.2(2) ?
    C17 C16 H16A . . 119.9 ?
    C15 C16 H16A . . 119.9 ?
    C18 C17 C16 . . 120.1(2) ?
    C18 C17 H17A . . 119.9 ?
    C16 C17 H17A . . 119.9 ?
    C19 C18 C17 . . 120.2(2) ?
    C19 C18 H18A . . 119.9 ?
    C17 C18 H18A . . 119.9 ?
    C18 C19 C20 . . 120.15(19) ?
    C18 C19 H19A . . 119.9 ?
    C20 C19 H19A . . 119.9 ?
    C19 C20 C15 . . 119.98(19) ?
    C19 C20 H20A . . 120.0 ?
    C15 C20 H20A . . 120.0 ?
    C1S O1S H1S . . 103.1 ?
    O1S C1S C2S . . 113.4(2) ?
    O1S C1S H1SA . . 108.9 ?
    C2S C1S H1SA . . 108.9 ?
    O1S C1S H1SB . . 108.9 ?
    C2S C1S H1SB . . 108.9 ?
    H1SA C1S H1SB . . 107.7 ?
    C1S C2S H2SA . . 109.5 ?
    C1S C2S H2SB . . 109.5 ?
    H2SA C2S H2SB . . 109.5 ?
    C1S C2S H2SC . . 109.5 ?
    H2SA C2S H2SC . . 109.5 ?
    H2SB C2S H2SC . . 109.5 ?
loop_
    _geom_torsion_atom_site_label_1
    _geom_torsion_atom_site_label_2
    _geom_torsion_atom_site_label_3
    _geom_torsion_atom_site_label_4
    _geom_torsion_site_symmetry_1
    _geom_torsion_site_symmetry_2
    _geom_torsion_site_symmetry_3
    _geom_torsion_site_symmetry_4
    _geom_torsion
    _geom_torsion_publ_flag
    C2 N2 N3 C1 . . . . 2.6(2) ?
    C2 N2 N3 C3 . . . . 178.23(16) ?
    N2 N3 C1 N4 . . . . 179.06(17) ?
    C3 N3 C1 N4 . . . . 3.5(3) ?
    N2 N3 C1 N1 . . . . -1.3(2) ?
    C3 N3 C1 N1 . . . . -176.87(16) ?
    C5 N4 C1 N3 . . . . -15.1(3) ?
    C5 N4 C1 N1 . . . . 165.38(18) ?
    C2 N1 C1 N3 . . . . -0.5(2) ?
    C13 N1 C1 N3 . . . . -162.89(16) ?
    C2 N1 C1 N4 . . . . 179.17(18) ?
    C13 N1 C1 N4 . . . . 16.7(3) ?
    N3 N2 C2 N5 . . . . 179.50(18) ?
    N3 N2 C2 N1 . . . . -2.8(2) ?
    C1 N1 C2 N2 . . . . 2.2(2) ?
    C13 N1 C2 N2 . . . . 163.37(17) ?
    C1 N1 C2 N5 . . . . 179.90(18) ?
    C13 N1 C2 N5 . . . . -18.9(3) ?
    C1 N3 C3 C7 . . . . -140.15(18) ?
    N2 N3 C3 C7 . . . . 44.8(2) ?
    C1 N3 C3 C4 . . . . -19.3(2) ?
    N2 N3 C3 C4 . . . . 165.59(16) ?
    N3 C3 C4 C5 . . . . 46.9(2) ?
    C7 C3 C4 C5 . . . . 169.40(16) ?
    C1 N4 C5 C6 . . . . 163.01(17) ?
    C1 N4 C5 C4 . . . . 41.2(2) ?
    C3 C4 C5 N4 . . . . -59.0(2) ?
    C3 C4 C5 C6 . . . . -179.28(17) ?
    N3 C3 C7 C8 . . . . 31.3(3) ?
    C4 C3 C7 C8 . . . . -87.2(2) ?
    N3 C3 C7 C12 . . . . -154.10(17) ?
    C4 C3 C7 C12 . . . . 87.3(2) ?
    C12 C7 C8 C9 . . . . 0.2(3) ?
    C3 C7 C8 C9 . . . . 174.75(19) ?
    C7 C8 C9 C10 . . . . -1.2(3) ?
    C8 C9 C10 C11 . . . . 0.9(3) ?
    C9 C10 C11 C12 . . . . 0.3(3) ?
    C10 C11 C12 C7 . . . . -1.2(3) ?
    C8 C7 C12 C11 . . . . 1.0(3) ?
    C3 C7 C12 C11 . . . . -173.87(19) ?
    C1 N1 C13 C14 . . . . 66.8(2) ?
    C2 N1 C13 C14 . . . . -91.5(2) ?
    N1 C13 C14 O1 . . . . 6.3(2) ?
    N1 C13 C14 C15 . . . . -174.53(15) ?
    O1 C14 C15 C16 . . . . 13.9(3) ?
    C13 C14 C15 C16 . . . . -165.25(18) ?
    O1 C14 C15 C20 . . . . -165.57(19) ?
    C13 C14 C15 C20 . . . . 15.3(3) ?
    C20 C15 C16 C17 . . . . -1.8(3) ?
    C14 C15 C16 C17 . . . . 178.8(2) ?
    C15 C16 C17 C18 . . . . 0.9(3) ?
    C16 C17 C18 C19 . . . . 0.5(3) ?
    C17 C18 C19 C20 . . . . -1.0(3) ?
    C18 C19 C20 C15 . . . . 0.2(3) ?
    C16 C15 C20 C19 . . . . 1.2(3) ?
    C14 C15 C20 C19 . . . . -179.30(19) ?
loop_
    _geom_hbond_atom_site_label_D
    _geom_hbond_atom_site_label_H
    _geom_hbond_atom_site_label_A
    _geom_hbond_site_symmetry_A
    _geom_hbond_distance_DH
    _geom_hbond_distance_HA
    _geom_hbond_distance_DA
    _geom_hbond_angle_DHA
    _geom_hbond_publ_flag
    N4 H3N Br1 3_666 0.90 2.49 3.392(2) 176 y
    N5 H1N O1S 1_555 0.90 1.94 2.839(2) 176 y
    N5 H2N Br1 4_576 0.90 2.61 3.468(2) 159 y
    O1S H1S Br1 1_555 0.85 2.46 3.287(2) 165 y
_iucr_refine_instructions_details
;
TITL v466a in P2(1)/c
CELL 0.71073  10.7471  13.3261  15.5792  90.000  95.735  90.000
ZERR    4.00   0.0013   0.0016   0.0019   0.000   0.002   0.000
LATT  1
SYMM -X, 0.5+Y, 0.5-Z
SFAC C H N O BR
UNIT 88 112 20 8 4
TEMP -153.000
ACTA
CONF
HTAB
L.S. 8
BOND $H
FMAP 2
PLAN 20
OMIT    -1   5  19
OMIT     0   5   1
OMIT    -1   5   3
OMIT    -5   0   4
OMIT     0   2   1
OMIT     0   3   2
OMIT     0   2   2
OMIT     0   6   3
OMIT     0   4   1
OMIT     0   4   2
OMIT     0   0   8
OMIT    -4   2   5
OMIT     0   1   2
OMIT     4   2   2
OMIT     0   2   7
OMIT    -1   5   5
OMIT     0   3   3
OMIT    -1   4   4
OMIT    -2   1   1
OMIT     0   6   2
OMIT    -3   0   6
OMIT     0   4   5
OMIT     0   2   0
OMIT     6   6  10
OMIT     0   7   1
rem WGHT    0.036800    1.458400
rem WGHT      0.0372      1.2808
rem WGHT      0.0370      1.2829
WGHT      0.0370      1.2826
FVAR       0.32296
BR1   5   0.54341   0.70295   0.18186  11.00000   0.02512   0.02392 =
       0.01705   0.00344   0.00457  -0.00020
O1    4   0.83013   0.48943   0.72034  11.00000   0.02107   0.03297 =
       0.02411  -0.00202   0.00605   0.00045
N1    3   0.62069   0.47059   0.61743  11.00000   0.02124   0.01606 =
       0.01351  -0.00046   0.00381   0.00278
N2    3   0.67922   0.46201   0.48350  11.00000   0.02225   0.01756 =
       0.01801   0.00136   0.00321   0.00192
N3    3   0.68765   0.36830   0.52479  11.00000   0.01997   0.01756 =
       0.01632  -0.00094   0.00332   0.00229
N4    3   0.64781   0.29581   0.65761  11.00000   0.02585   0.01756 =
       0.01904   0.00153   0.00785   0.00140
AFIX   3
H3N   2   0.59817   0.29908   0.70076  11.00000  -1.20000
AFIX   0
N5    3   0.62162   0.62147   0.53199  11.00000   0.03223   0.01946 =
       0.01856   0.00225   0.00957   0.00418
AFIX   3
H1N   2   0.64635   0.64742   0.48313  11.00000  -1.20000
H2N   2   0.60764   0.65341   0.58102  11.00000  -1.20000
AFIX   0
C1    1   0.65153   0.37328   0.60340  11.00000   0.01557   0.01889 =
       0.01782  -0.00069   0.00200  -0.00020
C2    1   0.64195   0.52226   0.54245  11.00000   0.01611   0.02172 =
       0.01485   0.00147   0.00221   0.00009
C3    1   0.72309   0.27569   0.48255  11.00000   0.02011   0.01920 =
       0.01793  -0.00548   0.00339  -0.00080
AFIX  13
H3A   2   0.65023   0.25105   0.44325  11.00000  -1.20000
AFIX   0
C4    1   0.75413   0.19832   0.55518  11.00000   0.02564   0.01621 =
       0.02549  -0.00247   0.00692  -0.00055
AFIX  23
H4A   2   0.76116   0.13102   0.52920  11.00000  -1.20000
H4B   2   0.83626   0.21517   0.58638  11.00000  -1.20000
AFIX   0
C5    1   0.65588   0.19465   0.61958  11.00000   0.02407   0.01772 =
       0.02456  -0.00147   0.00596  -0.00223
AFIX  13
H5A   2   0.57303   0.17649   0.58848  11.00000  -1.20000
AFIX   0
C6    1   0.68969   0.11877   0.69099  11.00000   0.03813   0.01913 =
       0.02852   0.00206   0.00980  -0.00044
AFIX 137
H6A   2   0.63061   0.12448   0.73476  11.00000  -1.50000
H6B   2   0.77464   0.13204   0.71755  11.00000  -1.50000
H6C   2   0.68563   0.05088   0.66670  11.00000  -1.50000
AFIX   0
C7    1   0.83407   0.28951   0.43140  11.00000   0.01862   0.01843 =
       0.01704  -0.00006   0.00229   0.00257
C8    1   0.92975   0.35758   0.45378  11.00000   0.02328   0.02289 =
       0.02437  -0.00367   0.00266  -0.00035
AFIX  43
H8A   2   0.92393   0.40229   0.50070  11.00000  -1.20000
AFIX   0
C9    1   1.03362   0.36042   0.40785  11.00000   0.02351   0.02622 =
       0.03478   0.00203   0.00424  -0.00257
AFIX  43
H9A   2   1.09791   0.40803   0.42290  11.00000  -1.20000
AFIX   0
C10   1   1.04477   0.29453   0.34016  11.00000   0.02755   0.03380 =
       0.02915   0.00623   0.01318   0.00547
AFIX  43
H10A  2   1.11683   0.29634   0.30950  11.00000  -1.20000
AFIX   0
C11   1   0.95037   0.22619   0.31756  11.00000   0.03572   0.03281 =
       0.02198  -0.00561   0.00906   0.00468
AFIX  43
H11A  2   0.95744   0.18056   0.27146  11.00000  -1.20000
AFIX   0
C12   1   0.84504   0.22453   0.36260  11.00000   0.02651   0.02321 =
       0.02230  -0.00356   0.00328  -0.00007
AFIX  43
H12A  2   0.77958   0.17838   0.34618  11.00000  -1.20000
AFIX   0
C13   1   0.60915   0.51128   0.70338  11.00000   0.02197   0.01928 =
       0.01401  -0.00054   0.00635   0.00268
AFIX  23
H13A  2   0.55045   0.46963   0.73319  11.00000  -1.20000
H13B  2   0.57546   0.58041   0.69846  11.00000  -1.20000
AFIX   0
C14   1   0.73822   0.51207   0.75576  11.00000   0.02263   0.01481 =
       0.01934   0.00147   0.00437  -0.00134
C15   1   0.74642   0.54203   0.84815  11.00000   0.02496   0.01565 =
       0.01710   0.00169  -0.00024   0.00105
C16   1   0.86391   0.56536   0.88979  11.00000   0.02534   0.02879 =
       0.02826  -0.00236   0.00232  -0.00076
AFIX  43
H16A  2   0.93603   0.56055   0.85939  11.00000  -1.20000
AFIX   0
C17   1   0.87570   0.59560   0.97557  11.00000   0.03102   0.03492 =
       0.02686  -0.00234  -0.00692  -0.00377
AFIX  43
H17A  2   0.95568   0.61236   1.00343  11.00000  -1.20000
AFIX   0
C18   1   0.77107   0.60136   1.02054  11.00000   0.04141   0.02457 =
       0.01855  -0.00223  -0.00268   0.00094
AFIX  43
H18A  2   0.77939   0.62257   1.07905  11.00000  -1.20000
AFIX   0
C19   1   0.65463   0.57635   0.98055  11.00000   0.03356   0.02317 =
       0.02138   0.00088   0.00513   0.00201
AFIX  43
H19A  2   0.58331   0.57935   1.01191  11.00000  -1.20000
AFIX   0
C20   1   0.64157   0.54670   0.89427  11.00000   0.02576   0.02122 =
       0.01959  -0.00065   0.00131   0.00128
AFIX  43
H20A  2   0.56140   0.52969   0.86686  11.00000  -1.20000
AFIX   0
O1S   4   0.69870   0.69469   0.37453  11.00000   0.04318   0.03658 =
       0.01913   0.00339   0.00407   0.00490
AFIX   3
H1S   2   0.66822   0.70567   0.32291  11.00000  -1.50000
AFIX   0
C1S   1   0.82453   0.66904   0.36529  11.00000   0.04064   0.05465 =
       0.02645  -0.00208   0.00156  -0.00760
AFIX  23
H1SA  2   0.86985   0.66015   0.42330  11.00000  -1.20000
H1SB  2   0.86443   0.72524   0.33677  11.00000  -1.20000
AFIX   0
C2S   1   0.83755   0.57495   0.31378  11.00000   0.04082   0.03382 =
       0.04623   0.01274   0.01558   0.00639
AFIX 137
H2SA  2   0.92630   0.55791   0.31408  11.00000  -1.50000
H2SB  2   0.80128   0.58575   0.25425  11.00000  -1.50000
H2SC  2   0.79356   0.51983   0.33942  11.00000  -1.50000
AFIX   0
HKLF 4
END
;
data_New_Global_Publ_Block
_journal_date_recd_electronic     2013-07-26
_journal_date_accepted     2013-09-18
_journal_name_full     'Acta Crystallographica, Section E'
_journal_year     2013
_journal_volume     69
_journal_issue     10
_journal_page_first     o1586
_journal_page_last     o1587
_journal_paper_category     QO
_journal_paper_doi     10.1107/S1600536813025853
_journal_coeditor_code     AA2095
_publ_contact_author_name     'Victor Chernyshev'
_publ_contact_author_address
;
South-Russia State Technical University, 346428 Novocherkassk, Russian
Federation
;
_publ_contact_author_email     'chern13@yandex.ru'
_publ_contact_author_fax     ?
_publ_contact_author_phone     ?
_publ_section_title
;\
2-Amino-5-methyl-3-(2-oxo-2-phenylethyl)-7-phenyl-4,5,6,7-tetrahydro-3<i>H</i>-\
[1,2,4]triazolo[1,5-<i>a</i>]pyrimidin-8-ium bromide ethanol monosolvate
;
_publ_section_title_footnote     .
loop_
    _publ_author_name
    _publ_author_footnote
    _publ_author_address
    'Chernyshev, Victor M.' .
;
South-Russia State Technical University, 346428 Novocherkassk,
Russian Federation
;
    'Pyatakov, Dmitriy A.' .
;
South-Russia State Technical University, 346428 Novocherkassk,
Russian Federation
;
    'Suponitsky, Kyrill Yu.' .
;
A. N. Nesmeyanov Institute of Organoelement Compounds, 119991 Moscow,
Russian Federation
;
_publ_section_synopsis     .
