# Supplementary material for: 2-Amino-5-methyl-3-(2-oxo-2-phenyl­eth­yl)-7-phenyl-4,5,6,7-tetra­hydro-3H-[1,2,4]triazolo[1,5-a]pyrimidin-8-ium bromide ethanol monosolvate
Source: Acta Crystallogr Sect E Struct Rep Online. 2013 Sep 25;69(Pt 10):o1586–7. doi: 10.1107/S1600536813025853 (PMC3790443; doi:10.1107/S1600536813025853)
Supplement: Supplementary file 2 [file e-69-o1586-Isup2.hkl]

# 
# h,k,l, Fc-squared, Fo-squared, sigma(Fo-squared) and status flag 
# 
data_I
_shelx_title ' v466a in P2(1)/c' 
_shelx_refln_list_code          4 
_shelx_F_calc_maximum      309.72 
_exptl_crystal_F_000       984.00 
_reflns_d_resolution_high  0.7558 
 
loop_ 
 _symmetry_equiv_pos_as_xyz 
 'x, y, z' 
 '-x, y+1/2, -z+1/2' 
 '-x, -y, -z' 
 'x, -y-1/2, z-1/2' 
 
_cell_length_a    10.7471 
_cell_length_b    13.3261 
_cell_length_c    15.5792 
_cell_angle_alpha  90.000 
_cell_angle_beta   95.735 
_cell_angle_gamma  90.000 
 
_shelx_F_squared_multiplier     1.000 
 
loop_ 
 _refln_index_h 
 _refln_index_k 
 _refln_index_l 
 _refln_F_squared_calc 
 _refln_F_squared_meas 
 _refln_F_squared_sigma 
 _refln_observed_status 
   1   0   0    17789.64    16990.45    491.06 o 
   2   0   0     7251.11     6958.12    183.22 o 
   3   0   0     3379.43     3462.18     91.96 o 
   4   0   0     4493.50     4675.43    124.04 o 
   5   0   0      253.48      284.12     17.25 o 
   6   0   0     3370.38     3549.18     95.39 o 
   7   0   0       29.21       -1.96     15.88 o 
   8   0   0      984.83      881.43     44.29 o 
   9   0   0      206.86      155.36     21.19 o 
  10   0   0     8402.19     8656.20    318.76 o 
  11   0   0     1858.95     2009.20     88.02 o 
  12   0   0      870.44      919.27     74.51 o 
  13   0   0      760.51      863.08     52.20 o 
  14   0   0      629.08      728.73     48.34 o 
   1   1   0      582.58      648.80     11.94 o 
   2   1   0      254.25      342.70      9.86 o 
   3   1   0    10467.58    10462.79    241.92 o 
   4   1   0    14411.02    14372.30    332.99 o 
   5   1   0    10462.87    10329.06    240.04 o 
   6   1   0     5755.22     5431.85    127.69 o 
   7   1   0     2778.54     2721.14     66.59 o 
   8   1   0     1491.51     1415.69     44.00 o 
   9   1   0     1309.22     1352.06     43.85 o 
  10   1   0       90.59       74.89     17.18 o 
  11   1   0      946.10      853.24     33.60 o 
  12   1   0       31.53        1.85     26.61 o 
  13   1   0      237.10      234.97     23.15 o 
  14   1   0      243.54      326.25     30.96 o 
   1   2   0      642.95      736.05     15.57 o 
   2   2   0    12540.00    13196.25    259.92 o 
   3   2   0     3187.07     3325.71     66.20 o 
   4   2   0     7485.43     7548.63    161.47 o 
   5   2   0     1796.37     1744.37     43.21 o 
   6   2   0        1.04       11.65      6.54 o 
   7   2   0      774.70      765.78     22.58 o 
   8   2   0     3465.94     3519.76     85.51 o 
   9   2   0      972.94      943.83     28.68 o 
  10   2   0     1771.79     1779.18     55.54 o 
  11   2   0      683.48      633.76     27.64 o 
  12   2   0      903.24      895.60     35.52 o 
  13   2   0      287.80      302.65     27.96 o 
  14   2   0      107.23      105.41     31.06 o 
   1   3   0    11043.10    11677.50    263.39 o 
   2   3   0     7412.35     7648.00    162.34 o 
   3   3   0      560.64      613.98     15.36 o 
   4   3   0      123.75      116.66      5.96 o 
   5   3   0     5587.84     5530.49    110.76 o 
   6   3   0     5173.96     4851.31    114.58 o 
   7   3   0     4514.85     4421.94    105.15 o 
   8   3   0     1685.76     1622.11     43.56 o 
   9   3   0      641.50      628.06     21.97 o 
  10   3   0       22.84        4.94     22.50 o 
  11   3   0      405.78      368.78     22.35 o 
  12   3   0       79.09       75.72     21.92 o 
  13   3   0        7.58       19.98     27.02 o 
   0   4   0     5050.52     6825.57    546.90 o 
   1   4   0     3472.39     3759.58     85.82 o 
   2   4   0       68.64       89.73      9.78 o 
   3   4   0     2022.07     2078.30     45.87 o 
   4   4   0      162.51      130.79      6.30 o 
   5   4   0      211.80      200.68      8.13 o 
   6   4   0        0.30       -5.27      5.27 o 
   7   4   0      488.75      444.41     16.19 o 
   8   4   0        2.96       -4.90      9.51 o 
   9   4   0      250.77      236.05     14.50 o 
  10   4   0      936.84      914.85     37.21 o 
  11   4   0     1074.29     1114.10     40.46 o 
  12   4   0       37.37       32.66     25.76 o 
  13   4   0       33.22      -17.18     27.64 o 
   1   5   0      830.92      906.12     26.51 o 
   2   5   0      402.64      440.04     13.39 o 
   3   5   0        5.26        4.36      4.86 o 
   4   5   0      228.12      282.78      9.82 o 
   5   5   0       34.54       18.12      8.64 o 
   6   5   0      269.33      254.56     11.48 o 
   7   5   0       89.01       93.99      7.67 o 
   8   5   0      974.72      954.95     35.60 o 
   9   5   0      100.95       74.87     12.35 o 
  10   5   0       14.98        4.76     16.39 o 
  11   5   0      208.12      190.60     20.54 o 
  12   5   0        8.09       26.35     26.02 o 
  13   5   0       36.82       52.90     32.67 o 
   0   6   0     2098.88     2390.71    113.65 o 
   1   6   0     1997.67     2245.59     57.23 o 
   2   6   0       37.96       62.29      9.64 o 
   3   6   0      208.45      310.52     14.51 o 
   4   6   0      153.93      162.71      8.11 o 
   5   6   0      192.62      186.00      8.99 o 
   6   6   0        0.62       -5.50      8.07 o 
   7   6   0       48.60       43.61     11.83 o 
   8   6   0      195.01      167.36     15.56 o 
   9   6   0       42.79       38.20     12.85 o 
  10   6   0       17.67       -5.92     13.81 o 
  11   6   0      318.95      311.83     29.41 o 
  12   6   0        0.94        7.32     26.45 o 
  13   6   0       46.68       20.53     28.81 o 
   1   7   0      416.22      422.61     21.19 o 
   2   7   0      553.37      521.96     17.18 o 
   3   7   0      130.30      119.95      8.76 o 
   4   7   0       52.21       47.54      7.89 o 
   5   7   0     1872.64     1839.65     43.42 o 
   6   7   0     1919.14     1810.07     43.37 o 
   7   7   0     1277.09     1323.16     34.57 o 
   8   7   0       82.25       85.29     14.10 o 
   9   7   0      133.34      111.84     14.29 o 
  10   7   0      296.04      283.19     26.53 o 
  11   7   0        2.68       -1.75     24.75 o 
  12   7   0       80.46      117.70     28.44 o 
   0   8   0     2477.38     2476.44     92.21 o 
   1   8   0     2562.39     2695.87     65.25 o 
   2   8   0     1475.28     1555.61     39.80 o 
   3   8   0     2320.67     2285.86     55.81 o 
   4   8   0      435.28      389.72     14.99 o 
   5   8   0      366.42      371.68     15.58 o 
   6   8   0       35.18       16.44      8.96 o 
   7   8   0      201.56      180.21     12.08 o 
   8   8   0      303.00      299.95     16.80 o 
   9   8   0     1374.56     1443.14     69.71 o 
  10   8   0     1343.44     1353.85     50.38 o 
  11   8   0      439.90      415.69     40.63 o 
  12   8   0      172.83      182.79     33.30 o 
   1   9   0     1617.00     1764.46     49.65 o 
   2   9   0      307.71      302.73     14.88 o 
   3   9   0     2584.61     2678.90     65.06 o 
   4   9   0     1032.50      983.77     28.84 o 
   5   9   0     1419.75     1317.88     36.69 o 
   6   9   0     4998.08     4865.17    114.24 o 
   7   9   0     4301.16     4317.67    113.47 o 
   8   9   0      808.56      778.81     33.30 o 
   9   9   0       27.71       19.41     19.16 o 
  10   9   0       23.08       12.82     20.77 o 
  11   9   0      106.35       82.34     32.90 o 
  12   9   0      220.21      208.21     34.69 o 
   0  10   0     9784.12    10488.73    365.13 o 
   1  10   0     4245.83     4461.46    113.79 o 
   2  10   0      898.20      939.14     28.65 o 
   3  10   0     2269.04     2288.37     57.63 o 
   4  10   0      551.85      512.93     18.94 o 
   5  10   0       19.38       22.77     11.50 o 
   6  10   0        1.50      -11.65     11.65 o 
   7  10   0      301.99      287.72     18.84 o 
   8  10   0      271.40      260.72     22.75 o 
   9  10   0      582.81      535.50     49.87 o 
  10  10   0     1064.79     1020.46     42.11 o 
  11  10   0      797.82      797.95     46.50 o 
   1  11   0      211.57      235.48     17.49 o 
   2  11   0      853.92      866.32     32.12 o 
   3  11   0     1558.61     1518.02     43.33 o 
   4  11   0     1781.35     1717.63     46.58 o 
   5  11   0     7012.50     6923.20    161.17 o 
   6  11   0     1552.87     1529.58     43.43 o 
   7  11   0      317.75      290.65     23.15 o 
   8  11   0      746.81      705.52     37.47 o 
   9  11   0      292.02      306.37     29.71 o 
  10  11   0      174.12      175.70     25.32 o 
  11  11   0      295.92      234.60     39.82 o 
   0  12   0     9742.96    10037.25    396.60 o 
   1  12   0     4036.80     3964.73    103.71 o 
   2  12   0      600.41      603.46     25.76 o 
   3  12   0      215.09      197.23     18.31 o 
   4  12   0      245.56      285.68     20.65 o 
   5  12   0      316.62      331.96     17.98 o 
   6  12   0       72.45       49.80     15.99 o 
   7  12   0        6.57       24.80     20.60 o 
   8  12   0      335.83      379.28     27.38 o 
   9  12   0      503.79      521.56     31.26 o 
  10  12   0     1021.17     1081.53     50.81 o 
   1  13   0      327.15      348.13     22.44 o 
   2  13   0      127.54      147.54     19.03 o 
   3  13   0     1132.32     1180.77     44.67 o 
   4  13   0     1190.31     1132.56     38.84 o 
   5  13   0     1293.63     1310.24     45.79 o 
   6  13   0      512.84      558.37     27.80 o 
   7  13   0      674.86      601.67     34.44 o 
   8  13   0      125.13      142.71     28.18 o 
   9  13   0      207.26      214.87     34.18 o 
   0  14   0     1516.45     1603.60     71.79 o 
   1  14   0       13.34       35.37     19.27 o 
   2  14   0      643.90      674.13     29.88 o 
   3  14   0      478.91      441.04     32.88 o 
   4  14   0       32.71       25.90     22.97 o 
   5  14   0       17.86       16.51     20.18 o 
   6  14   0       39.40       18.71     19.62 o 
   7  14   0      139.73      135.76     26.78 o 
   8  14   0      248.03      236.55     29.66 o 
   1  15   0        2.68       22.86     20.27 o 
   2  15   0      340.00      324.27     24.41 o 
   3  15   0       31.81       22.73     21.82 o 
   4  15   0       10.05       25.25     29.42 o 
   5  15   0       55.75       50.46     22.57 o 
   6  15   0      108.27       65.55     28.68 o 
   7  15   0       88.01       78.42     27.92 o 
   0  16   0        1.90       15.32     30.17 o 
   1  16   0       79.54       65.33     22.88 o 
   2  16   0        9.24        6.27     22.77 o 
   3  16   0       81.50       62.18     26.50 o 
   4  16   0        7.00      -19.81     22.86 o 
   5  16   0       11.30       -3.58     29.99 o 
   1  17   0        9.14       43.56     25.81 o 
   2  17   0       11.19        1.29     25.25 o 
   3  17   0      148.56      168.30     26.53 o 
 -14   1   1       20.72       11.57     24.23 o 
 -13   1   1        1.88        2.36     20.31 o 
 -12   1   1       15.04      -10.87     18.04 o 
 -11   1   1       34.13        6.13     16.94 o 
 -10   1   1      547.20      459.32     21.98 o 
  -9   1   1     1892.61     1892.64     56.19 o 
  -8   1   1     1799.68     1649.23     43.65 o 
  -7   1   1      689.46      605.35     18.82 o 
  -6   1   1      412.24      409.24     16.46 o 
  -5   1   1     1482.72     1435.73     36.04 o 
  -4   1   1     3756.56     3710.65     87.36 o 
  -3   1   1     3643.18     3629.52     84.72 o 
  -1   1   1     6764.59     6933.96    118.07 o 
   0   1   1     2365.34     2778.38    100.65 o 
   1   1   1     2228.97     2408.54     52.43 o 
   2   1   1      267.50      205.21      7.35 o 
   3   1   1     9632.69     9566.95    189.67 o 
   4   1   1      938.79      922.59     20.21 o 
   5   1   1      516.44      483.78     16.49 o 
   6   1   1     5333.04     5337.50    107.19 o 
   7   1   1     2892.93     2933.83     71.62 o 
   8   1   1       81.25       69.88     14.30 o 
   9   1   1       66.79       45.27     13.74 o 
  10   1   1       57.19       12.48     15.33 o 
  11   1   1       10.37      -21.75     24.73 o 
  12   1   1       70.14       61.84     22.75 o 
  13   1   1       80.36       92.65     23.09 o 
  14   1   1       82.70       54.22     41.22 o 
 -14   2   1       72.44       83.95     34.54 o 
 -13   2   1       80.43       78.66     27.24 o 
 -12   2   1      294.48      273.45     31.41 o 
 -11   2   1      384.59      396.56     22.44 o 
 -10   2   1      302.10      264.42     18.59 o 
  -9   2   1      585.91      570.78     40.71 o 
  -8   2   1     3838.80     3894.04     93.56 o 
  -7   2   1      745.74      635.21     19.56 o 
  -6   2   1      370.94      369.26     13.06 o 
  -5   2   1       18.00        7.28      5.38 o 
  -4   2   1      348.79      338.14     12.91 o 
  -3   2   1     2544.21     2458.79     49.37 o 
  -2   2   1      394.10      443.39     15.11 o 
  -1   2   1       58.10       71.21      2.95 o 
   1   2   1    15114.17    16660.50    435.44 o 
   2   2   1     2300.12     2374.14     48.32 o 
   3   2   1     7561.48     7578.20    161.64 o 
   4   2   1       24.85       24.56      5.06 o 
   5   2   1        8.43        5.92      3.38 o 
   6   2   1     2755.94     2639.21     64.17 o 
   7   2   1       17.12        8.72      7.89 o 
   8   2   1       71.95       76.76      9.88 o 
   9   2   1      165.48      141.10     11.80 o 
  10   2   1      516.31      551.56     24.74 o 
  11   2   1     1270.01     1302.38     67.41 o 
  12   2   1      120.87      134.14     22.02 o 
  13   2   1      487.17      563.40     36.52 o 
 -13   3   1      120.64      130.18     24.51 o 
 -12   3   1      121.97      118.74     19.83 o 
 -11   3   1       84.89       40.00     17.21 o 
 -10   3   1      384.16      354.25     20.40 o 
  -9   3   1       45.48       49.07     10.44 o 
  -8   3   1      726.73      657.71     21.19 o 
  -7   3   1     1201.28     1149.97     32.12 o 
  -6   3   1     3343.53     3174.73     76.37 o 
  -5   3   1      955.55      867.61     21.48 o 
  -4   3   1    11480.98    11341.91    241.61 o 
  -3   3   1     5135.40     4973.10    106.49 o 
  -2   3   1     7521.35     7455.72    158.65 o 
  -1   3   1    37154.98    39882.30    961.14 o 
   0   3   1      287.08      356.37     10.99 o 
   1   3   1     3722.23     3898.26    103.05 o 
   2   3   1     2107.38     2349.91     58.62 o 
   3   3   1      628.23      645.72     16.22 o 
   4   3   1     4920.16     5042.49    108.44 o 
   5   3   1     3042.03     2868.13     63.18 o 
   6   3   1     5781.36     5682.03    120.22 o 
   7   3   1     1270.78     1221.56     34.23 o 
   8   3   1      379.62      370.28     16.75 o 
   9   3   1     2294.46     2323.64     64.65 o 
  10   3   1     2058.69     2101.56     63.94 o 
  11   3   1       74.53       80.66     18.54 o 
  12   3   1       34.27       39.52     26.02 o 
  13   3   1      156.14      180.49     29.90 o 
 -13   4   1      198.99      203.09     30.03 o 
 -12   4   1      546.78      574.17     31.08 o 
 -11   4   1     1471.31     1573.80     52.28 o 
 -10   4   1     3903.99     3977.60    108.68 o 
  -9   4   1     1395.84     1348.27     38.94 o 
  -8   4   1     1290.13     1231.01     35.35 o 
  -7   4   1     2145.21     1978.72     50.45 o 
  -6   4   1     1154.97     1070.72     26.70 o 
  -5   4   1       22.84       11.67      5.06 o 
  -4   4   1      631.58      687.76     17.95 o 
  -3   4   1       14.82       11.95      4.17 o 
  -2   4   1     1635.60     1632.17     34.00 o 
  -1   4   1    38899.17    41365.12    999.85 o 
   1   4   1     1007.39     1001.94     29.93 o 
   2   4   1     3079.69     2976.25     73.67 o 
   3   4   1     3263.93     3036.54     66.00 o 
   4   4   1     6584.42     6544.46    140.00 o 
   5   4   1     5164.54     5102.41    110.30 o 
   6   4   1      776.99      690.26     18.72 o 
   7   4   1        0.40       -3.89     14.80 o 
   8   4   1       91.15       57.05     10.49 o 
   9   4   1     1670.31     1704.04     47.31 o 
  10   4   1      123.85      142.06     18.87 o 
  11   4   1      806.54      799.83     33.72 o 
  12   4   1     1283.46     1437.36     58.22 o 
  13   4   1      642.72      634.02     38.55 o 
 -13   5   1      618.74      674.43     39.24 o 
 -12   5   1      162.17      201.86     27.77 o 
 -11   5   1       33.90       31.97     18.57 o 
 -10   5   1      314.65      321.63     22.79 o 
  -9   5   1        7.04       -9.25     11.12 o 
  -8   5   1     2125.21     2029.75     52.81 o 
  -7   5   1     2905.50     2779.20     68.55 o 
  -6   5   1     5243.28     5211.24    112.75 o 
  -5   5   1     4831.21     4748.82    103.01 o 
  -4   5   1     8259.40     8291.10    177.79 o 
  -3   5   1     4666.73     4487.95     96.92 o 
  -2   5   1    14491.19    14456.17    327.03 o 
  -1   5   1      606.49      521.41     18.23 o 
   1   5   1     3601.09     4258.68    113.36 o 
   2   5   1      121.85      155.28     10.62 o 
   3   5   1      268.20      275.10     15.05 o 
   4   5   1      836.59      748.40     19.39 o 
   5   5   1     4435.51     4098.25     89.29 o 
   6   5   1    10596.69    10554.72    226.23 o 
   7   5   1     3210.88     3206.18     71.76 o 
   8   5   1     5019.01     5084.04    122.00 o 
   9   5   1     1452.83     1416.62     41.91 o 
  10   5   1      500.72      521.63     25.42 o 
  11   5   1      485.97      515.37     32.44 o 
  12   5   1        5.85        4.07     26.47 o 
  13   5   1        1.74       27.03     28.59 o 
 -13   6   1      855.26      838.19     42.89 o 
 -12   6   1      656.79      702.30     38.04 o 
 -11   6   1     1654.21     1721.21     57.71 o 
 -10   6   1     1631.66     1600.92     46.53 o 
  -9   6   1     2099.35     2154.02     57.38 o 
  -8   6   1     2305.90     2268.49     59.03 o 
  -7   6   1     1460.79     1362.36     34.66 o 
  -6   6   1      145.35      156.08     12.31 o 
  -5   6   1        7.87       -0.21      6.69 o 
  -4   6   1      562.79      653.09     18.35 o 
  -3   6   1      170.51      183.95     11.80 o 
  -2   6   1      799.63      856.50     23.40 o 
  -1   6   1     4197.68     4172.84    103.26 o 
   0   6   1    10077.64    11258.40    306.24 o 
   1   6   1     8001.25     9161.61    301.75 o 
   2   6   1    16254.54    17887.47    486.36 o 
   3   6   1     7566.65     7322.69    166.65 o 
   4   6   1     4085.06     3968.16     86.57 o 
   5   6   1      554.11      464.42     14.68 o 
   6   6   1      901.26      818.83     22.44 o 
   7   6   1       51.85       35.85      8.11 o 
   8   6   1     1491.22     1453.15     41.78 o 
   9   6   1       25.07       29.20     12.67 o 
  10   6   1       28.15       15.65     16.76 o 
  11   6   1      340.62      338.51     29.83 o 
  12   6   1     1672.40     1873.08     71.92 o 
  13   6   1      940.31      998.14     53.40 o 
 -13   7   1       42.14       12.92     36.28 o 
 -12   7   1      328.75      351.91     31.41 o 
 -11   7   1        4.28       10.92     24.21 o 
 -10   7   1       11.10       18.14     14.67 o 
  -9   7   1        2.37      -13.01     13.01 o 
  -8   7   1      578.14      593.35     26.20 o 
  -7   7   1     3198.42     3153.05     71.35 o 
  -6   7   1     3357.70     3346.29     74.80 o 
  -5   7   1     2059.70     1997.67     46.35 o 
  -4   7   1     2808.12     2687.80     60.30 o 
  -3   7   1      554.96      436.71     14.75 o 
  -2   7   1     5867.16     6069.48    145.25 o 
  -1   7   1     5622.66     6002.01    148.25 o 
   1   7   1      120.76      112.43      9.27 o 
   2   7   1      301.05      356.23     13.05 o 
   3   7   1     1017.16     1101.53     29.75 o 
   4   7   1     7787.80     8020.58    172.34 o 
   5   7   1     1967.59     1910.91     44.89 o 
   6   7   1     2161.18     2007.92     47.48 o 
   7   7   1      727.89      702.37     22.39 o 
   8   7   1      515.32      471.98     19.23 o 
   9   7   1     1718.47     1740.63     54.09 o 
  10   7   1     2441.71     2578.47     74.19 o 
  11   7   1      103.21      113.06     26.81 o 
  12   7   1        7.70       11.34     27.81 o 
 -12   8   1        8.63       26.04     30.68 o 
 -11   8   1      610.20      547.36     37.70 o 
 -10   8   1     1213.59     1214.36     47.46 o 
  -9   8   1     1272.66     1296.08     42.40 o 
  -8   8   1      483.96      492.60     20.35 o 
  -7   8   1      358.84      385.89     15.91 o 
  -6   8   1      764.86      750.39     22.22 o 
  -5   8   1        1.47       -7.96      8.28 o 
  -4   8   1       74.99       74.04      9.69 o 
  -3   8   1       43.24       39.85      8.93 o 
  -2   8   1     1475.81     1614.43     43.89 o 
  -1   8   1     2132.34     2226.15     59.34 o 
   0   8   1     4690.98     5221.21    140.25 o 
   1   8   1     3104.34     3184.59     81.35 o 
   2   8   1     1231.74     1248.17     35.91 o 
   3   8   1      753.48      681.92     21.15 o 
   4   8   1     3592.85     3639.64     85.89 o 
   5   8   1      680.42      653.46     19.66 o 
   6   8   1       55.74       17.52     14.65 o 
   7   8   1        2.96       -9.31      9.31 o 
   8   8   1        2.56       -0.21     15.21 o 
   9   8   1       16.60        0.47     16.84 o 
  10   8   1      698.71      668.15     32.07 o 
  11   8   1      217.88      189.11     38.90 o 
  12   8   1      867.79      863.55     50.39 o 
 -12   9   1        3.87       23.28     31.12 o 
 -11   9   1      209.54      216.36     32.07 o 
 -10   9   1       14.24       18.12     20.78 o 
  -9   9   1       39.60       49.53     20.43 o 
  -8   9   1      120.90      104.24     17.98 o 
  -7   9   1       35.75       19.89     13.50 o 
  -6   9   1      969.71      917.13     27.66 o 
  -5   9   1     1250.49     1263.67     35.44 o 
  -4   9   1     1342.89     1413.56     38.18 o 
  -3   9   1     1338.20     1326.52     36.16 o 
  -2   9   1     1705.61     1834.21     50.44 o 
  -1   9   1      234.93      282.79     13.75 o 
   0   9   1       46.81       92.70     11.91 o 
   1   9   1        0.59       -5.11      9.53 o 
   2   9   1       89.20       55.11     12.16 o 
   3   9   1      549.63      619.43     20.44 o 
   4   9   1       13.98        1.45     11.25 o 
   5   9   1      708.62      693.28     22.65 o 
   6   9   1     1601.55     1595.25     46.32 o 
   7   9   1      272.43      278.26     21.32 o 
   8   9   1     1649.77     1665.31     57.13 o 
   9   9   1      448.41      478.64     29.37 o 
  10   9   1        8.59       -5.43     20.88 o 
  11   9   1        2.16      -13.88     29.46 o 
  12   9   1        4.09       14.35     32.34 o 
 -11  10   1        1.00       -3.90     29.97 o 
 -10  10   1      299.72      296.09     25.49 o 
  -9  10   1       12.31       51.68     20.17 o 
  -8  10   1       23.14       -3.45     18.74 o 
  -7  10   1       49.34       50.29     15.17 o 
  -6  10   1       74.95       75.22     15.11 o 
  -5  10   1       53.32       51.76     11.73 o 
  -4  10   1       46.12       35.13     11.16 o 
  -3  10   1      864.57      901.68     38.98 o 
  -2  10   1      116.41      107.46     12.38 o 
  -1  10   1      111.92      142.55     14.20 o 
   0  10   1       30.21       70.29     14.05 o 
   1  10   1      735.53      778.43     27.44 o 
   2  10   1      890.03      970.61     57.31 o 
   3  10   1       27.50       15.17     11.37 o 
   4  10   1      193.10      190.77     13.20 o 
   5  10   1       47.10       54.92     11.75 o 
   6  10   1      451.70      426.73     17.88 o 
   7  10   1      202.93      160.34     20.30 o 
   8  10   1        1.17       -3.60     20.66 o 
   9  10   1      442.73      408.45     29.84 o 
  10  10   1       23.30        9.60     22.48 o 
  11  10   1       37.23        1.30     31.05 o 
 -11  11   1        0.20       10.76     30.90 o 
 -10  11   1       17.28      -11.85     26.12 o 
  -9  11   1       25.60       20.25     21.45 o 
  -8  11   1        0.53      -20.98     28.23 o 
  -7  11   1      221.93      216.87     18.67 o 
  -6  11   1        0.33        1.55     12.84 o 
  -5  11   1      160.62      150.33     15.39 o 
  -4  11   1       23.81       51.77     12.61 o 
  -3  11   1      192.00      180.51     16.15 o 
  -2  11   1        1.20        0.80     12.08 o 
  -1  11   1      361.59      308.67     19.83 o 
   0  11   1     1311.81     1362.61     43.52 o 
   1  11   1       17.53       29.26     14.22 o 
   2  11   1      142.24      127.97     13.91 o 
   3  11   1      809.66      776.35     33.73 o 
   4  11   1       12.48       13.17     12.48 o 
   5  11   1       70.49       67.13     13.28 o 
   6  11   1       23.09       -0.21     14.23 o 
   7  11   1       22.59       -1.12     19.40 o 
   8  11   1       78.67      114.72     28.65 o 
   9  11   1      433.97      397.14     28.21 o 
  10  11   1        6.22      -10.39     23.49 o 
 -10  12   1        3.47       10.85     24.37 o 
  -9  12   1      240.50      237.11     25.98 o 
  -8  12   1       61.37       79.08     22.17 o 
  -7  12   1      118.35       85.23     21.53 o 
  -6  12   1        1.38        5.87     14.19 o 
  -5  12   1      107.74      104.96     14.78 o 
  -4  12   1      310.10      325.70     17.81 o 
  -3  12   1       38.23       27.53     15.58 o 
  -2  12   1      928.30      955.95     37.80 o 
  -1  12   1      832.61      846.45     36.86 o 
   0  12   1      212.56      261.06     21.34 o 
   1  12   1       21.08       29.01     15.55 o 
   2  12   1       31.22       39.34     16.02 o 
   3  12   1      591.11      576.12     25.31 o 
   4  12   1      830.87      859.96     47.08 o 
   5  12   1      166.84      154.42     16.81 o 
   6  12   1       29.63       42.72     15.98 o 
   7  12   1        6.26        5.56     20.91 o 
   8  12   1       98.65       80.50     23.50 o 
   9  12   1       26.96       42.36     23.65 o 
  10  12   1       85.24       68.95     25.78 o 
  -9  13   1        2.25       -7.56     24.22 o 
  -8  13   1       38.23       62.25     22.96 o 
  -7  13   1      435.64      373.21     32.89 o 
  -6  13   1      158.09      163.85     20.37 o 
  -5  13   1      610.91      558.69     24.71 o 
  -4  13   1     1875.67     1810.26     55.12 o 
  -3  13   1     1206.99     1203.11     55.33 o 
  -2  13   1      288.51      330.23     31.81 o 
  -1  13   1      325.51      354.46     32.68 o 
   0  13   1       51.82       36.07     17.31 o 
   1  13   1      159.05      156.10     19.50 o 
   2  13   1       23.15       12.28     17.00 o 
   3  13   1       24.57       -7.04     16.92 o 
   4  13   1       87.21       70.56     26.94 o 
   5  13   1      494.38      480.17     25.87 o 
   6  13   1     2025.11     1965.36     62.51 o 
   7  13   1      908.97      806.30     40.43 o 
   8  13   1       83.78       52.64     50.33 o 
   9  13   1       65.78       47.96     32.58 o 
  -8  14   1      339.72      376.53     35.52 o 
  -7  14   1      714.31      649.82     37.10 o 
  -6  14   1      380.66      389.08     30.02 o 
  -5  14   1      110.79      118.37     20.91 o 
  -4  14   1        5.63       15.95     20.53 o 
  -3  14   1       21.69        4.72     18.42 o 
  -2  14   1      350.76      332.24     23.63 o 
  -1  14   1     1706.66     1735.36     55.48 o 
   0  14   1      432.37      462.32     25.91 o 
   1  14   1     1861.11     1914.16     66.88 o 
   2  14   1     1092.92     1097.81     38.73 o 
   3  14   1      837.98      763.32     43.26 o 
   4  14   1      747.70      733.53     33.60 o 
   5  14   1       49.55       51.81     20.48 o 
   6  14   1        3.75      -14.58     19.79 o 
   7  14   1      163.19      124.02     27.49 o 
   8  14   1       14.45       -6.34     30.58 o 
  -7  15   1      243.45      242.15     29.29 o 
  -6  15   1      598.80      595.65     40.89 o 
  -5  15   1      991.66      968.39     40.55 o 
  -4  15   1      993.20     1010.46     41.66 o 
  -3  15   1      745.51      723.53     32.08 o 
  -2  15   1      586.38      567.99     29.02 o 
  -1  15   1     1139.38     1173.40     54.23 o 
   0  15   1       35.93      -10.62     20.58 o 
   1  15   1      164.90      153.95     22.24 o 
   2  15   1       60.12       33.10     21.12 o 
   3  15   1      112.39      114.96     27.57 o 
   4  15   1      401.95      370.00     27.30 o 
   5  15   1      616.54      569.32     31.10 o 
   6  15   1      850.11      794.72     57.20 o 
   7  15   1      531.11      524.63     35.89 o 
  -5  16   1       55.48       35.71     24.03 o 
  -4  16   1       31.11       58.88     23.35 o 
  -3  16   1        2.32       18.33     22.68 o 
  -2  16   1      229.95      242.23     24.32 o 
  -1  16   1     1344.67     1345.60     46.39 o 
   0  16   1      702.62      783.19     42.82 o 
   1  16   1     1075.13     1144.19     55.14 o 
   2  16   1      354.07      323.00     30.28 o 
   3  16   1     1312.92     1283.64     48.79 o 
   4  16   1      439.28      398.05     28.92 o 
   5  16   1       99.79       73.25     23.73 o 
  -3  17   1      679.67      621.49     34.93 o 
  -2  17   1       99.97       99.17     26.19 o 
  -1  17   1      482.81      469.78     30.01 o 
   0  17   1        5.97       29.41     26.78 o 
   1  17   1       67.33       64.03     24.51 o 
   2  17   1        0.25       14.16     24.23 o 
   3  17   1       22.82       21.31     25.02 o 
 -14   0   2      129.12      146.88     33.11 o 
 -13   0   2       68.09       91.11     29.71 o 
 -12   0   2       39.28       34.21     25.55 o 
 -11   0   2     2308.86     2272.01     95.10 o 
 -10   0   2     1207.01     1230.72     59.59 o 
  -9   0   2     2010.06     2066.98     85.01 o 
  -8   0   2    10521.15    10206.10    373.26 o 
  -7   0   2     6500.78     6226.22    229.47 o 
  -6   0   2       88.63       74.93      5.52 o 
  -5   0   2     8086.08     8049.49    212.52 o 
  -4   0   2      591.24      657.32     19.70 o 
  -3   0   2      584.07      599.37     18.16 o 
  -2   0   2     9558.61     8714.35    262.44 o 
  -1   0   2     1492.50     1755.54     97.78 o 
   0   0   2      292.31      299.58     10.33 o 
   1   0   2     2762.00     3040.93     83.12 o 
   2   0   2    95925.17    90495.63   2720.70 o 
   3   0   2    50386.43    48204.35   1650.12 o 
   4   0   2     8693.43     8517.96    257.30 o 
   5   0   2     1964.73     1794.53     57.74 o 
   6   0   2      104.35      159.84     11.12 o 
   7   0   2       23.65       36.51      8.37 o 
   8   0   2      876.00      898.09     33.60 o 
   9   0   2     1245.72     1146.78     55.63 o 
  10   0   2      402.31      394.87     30.97 o 
  11   0   2      244.38      253.06     59.08 o 
  12   0   2      917.03      844.13     52.08 o 
  13   0   2      556.78      562.34     46.57 o 
 -14   1   2      906.63      975.53     40.20 o 
 -13   1   2      681.82      677.15     31.29 o 
 -12   1   2     1203.36     1154.44     41.26 o 
 -11   1   2      729.24      681.12     28.50 o 
 -10   1   2      168.20      152.16     16.40 o 
  -9   1   2       18.70       18.44     13.18 o 
  -8   1   2      140.01      152.53      9.28 o 
  -7   1   2      794.02      665.56     20.05 o 
  -6   1   2     2132.26     2026.57     49.91 o 
  -5   1   2     3684.92     3541.71     83.79 o 
  -4   1   2    13693.00    13631.27    269.38 o 
  -3   1   2    12191.95    12385.71    245.67 o 
  -2   1   2    37688.92    37449.78    739.75 o 
  -1   1   2     1076.90     1071.88     23.40 o 
   1   1   2     2967.91     3001.34     73.89 o 
   2   1   2    23527.54    24097.92    511.33 o 
   3   1   2     7598.16     7886.14    168.28 o 
   4   1   2      295.47      327.50     11.18 o 
   5   1   2     7144.19     7209.03    154.62 o 
   6   1   2    10770.77    10835.89    231.77 o 
   7   1   2     4909.70     4917.14    107.09 o 
   8   1   2     3033.35     3058.79     75.23 o 
   9   1   2      331.22      316.26     18.49 o 
  10   1   2     2869.76     3005.91     94.04 o 
  11   1   2      247.50      250.54     24.02 o 
  12   1   2      865.44      920.15     45.07 o 
  13   1   2      517.06      515.57     35.93 o 
 -14   2   2       27.56       31.20     22.42 o 
 -13   2   2        7.37        9.47     20.33 o 
 -12   2   2      350.53      333.48     22.81 o 
 -11   2   2       13.64      -12.65     16.07 o 
 -10   2   2      424.99      384.44     20.63 o 
  -9   2   2     9316.00     9152.31    237.31 o 
  -8   2   2     7073.77     6816.48    160.23 o 
  -7   2   2      279.46      249.65     11.39 o 
  -6   2   2      949.11      872.98     26.59 o 
  -5   2   2     2161.02     2173.88     52.67 o 
  -4   2   2     1650.58     1517.09     31.42 o 
  -3   2   2     4244.69     4059.39     81.10 o 
  -2   2   2     3295.48     3262.29     69.86 o 
  -1   2   2     3987.46     4018.95     91.24 o 
   1   2   2     7189.97     7905.17    215.86 o 
   2   2   2    25671.77    27269.77    657.36 o 
   3   2   2      440.79      378.28     10.48 o 
   5   2   2     9040.48     9164.21    196.04 o 
   6   2   2     3914.95     4143.90     90.55 o 
   7   2   2     2430.89     2519.07     57.05 o 
   8   2   2     1108.53     1047.81     31.48 o 
   9   2   2      106.01      108.35     16.00 o 
  10   2   2     1047.82     1072.54     50.07 o 
  11   2   2      252.78      243.82     26.63 o 
  12   2   2     1763.91     1999.16     65.48 o 
  13   2   2      308.09      348.91     33.51 o 
 -13   3   2      609.95      619.27     30.58 o 
 -12   3   2      721.44      709.06     30.66 o 
 -11   3   2       83.37       93.27     17.69 o 
 -10   3   2      788.79      761.95     29.50 o 
  -9   3   2      682.05      646.01     21.92 o 
  -8   3   2       84.94       84.86      9.88 o 
  -7   3   2      185.16      202.61     10.73 o 
  -6   3   2     1923.83     1945.19     48.51 o 
  -5   3   2     1147.50     1046.55     28.06 o 
  -4   3   2     1710.94     1713.87     38.21 o 
  -3   3   2     8413.05     8270.98    176.27 o 
  -2   3   2     4781.03     4614.54     98.32 o 
  -1   3   2     6447.74     6769.48    152.99 o 
   1   3   2     2624.65     2944.75    110.07 o 
   2   3   2        6.48        6.64      4.38 o 
   3   3   2     1008.84     1029.71     24.09 o 
   4   3   2     2744.49     3037.70     66.47 o 
   5   3   2      236.14      212.16     10.15 o 
   6   3   2      182.81      143.37      7.60 o 
   7   3   2     1102.52     1066.18     27.77 o 
   8   3   2     1155.15     1176.13     35.29 o 
   9   3   2     1305.81     1367.39     40.42 o 
  10   3   2     1821.60     1883.93     59.66 o 
  11   3   2      496.22      533.41     27.20 o 
  12   3   2       32.48       67.80     26.69 o 
  13   3   2       15.19       -3.16     28.82 o 
 -13   4   2       29.99       31.60     20.87 o 
 -12   4   2       71.82       31.79     19.00 o 
 -11   4   2       79.96       66.77     17.80 o 
 -10   4   2     1043.70      998.69     35.62 o 
  -9   4   2       29.58       37.33     11.12 o 
  -8   4   2      492.34      493.10     18.02 o 
  -7   4   2       10.46        4.59      8.68 o 
  -6   4   2      636.55      552.64     17.93 o 
  -5   4   2      599.29      554.12     15.26 o 
  -4   4   2     2717.11     2714.77     59.56 o 
  -3   4   2      623.10      624.79     16.12 o 
  -2   4   2      483.03      447.46     11.96 o 
  -1   4   2      442.24      433.91     20.63 o 
   1   4   2      499.60      572.51     24.28 o 
   2   4   2     1402.05     1712.69     49.46 o 
   3   4   2     3637.81     3750.07     80.98 o 
   4   4   2     1770.15     1790.24     40.58 o 
   5   4   2        7.41        9.14      9.86 o 
   6   4   2        9.38       11.16      6.09 o 
   7   4   2       23.83       26.74      7.59 o 
   8   4   2      177.11      146.68     12.37 o 
   9   4   2       36.25       36.61     19.77 o 
  10   4   2        2.95        5.98     16.49 o 
  11   4   2        2.60      -20.54     23.59 o 
  12   4   2       64.85       83.92     27.40 o 
  13   4   2      230.90      206.88     31.42 o 
 -13   5   2       22.55       21.09     28.10 o 
 -12   5   2       16.14       21.50     21.72 o 
 -11   5   2       80.53       41.51     17.90 o 
 -10   5   2       22.53       11.03     17.38 o 
  -9   5   2       13.78       20.80     12.78 o 
  -8   5   2     1284.00     1269.03     36.52 o 
  -7   5   2      184.35      168.96     11.37 o 
  -6   5   2      794.41      810.78     21.95 o 
  -5   5   2      697.61      769.73     20.97 o 
  -4   5   2      366.49      331.33     10.53 o 
  -3   5   2       77.58      106.30      6.15 o 
  -2   5   2       67.27       67.95      5.73 o 
  -1   5   2      987.55     1214.05     48.07 o 
   0   5   2      358.23      456.58     23.77 o 
   1   5   2       30.61       40.34      4.79 o 
   2   5   2      555.29      611.04     25.29 o 
   3   5   2      502.54      555.01     16.35 o 
   4   5   2       12.07       22.37      7.30 o 
   5   5   2        0.42       -6.03      6.03 o 
   6   5   2      109.62      117.53      7.93 o 
   7   5   2       10.51       -3.40      7.91 o 
   8   5   2      143.82      160.31     22.30 o 
   9   5   2      122.04      105.10     17.31 o 
  10   5   2        0.54      -21.92     21.92 o 
  11   5   2       63.83       54.57     25.55 o 
  12   5   2       21.04       42.09     27.60 o 
  13   5   2       38.34       38.26     30.33 o 
 -13   6   2       25.95       57.50     28.79 o 
 -12   6   2        2.34        8.53     25.63 o 
 -11   6   2       37.06       44.07     18.90 o 
 -10   6   2       47.87       14.25     18.71 o 
  -9   6   2      691.50      690.78     27.51 o 
  -8   6   2       98.40       97.88     12.20 o 
  -7   6   2      347.11      330.19     14.84 o 
  -6   6   2       14.79        4.68     11.37 o 
  -5   6   2       39.72       48.43      7.07 o 
  -4   6   2      154.06      140.60      7.93 o 
  -3   6   2      380.08      398.43     12.41 o 
  -2   6   2      669.44      791.95     27.45 o 
  -1   6   2      300.90      426.73     22.45 o 
   1   6   2     2540.56     2879.73     87.04 o 
   2   6   2       75.43      131.64      7.28 o 
   3   6   2     3507.97     3712.53     86.08 o 
   4   6   2      156.91      123.20      7.68 o 
   5   6   2      245.40      266.60     11.85 o 
   6   6   2       32.82       20.31      7.45 o 
   7   6   2        6.01       -0.11      7.61 o 
   8   6   2       82.32       77.42     14.34 o 
   9   6   2      542.29      509.08     23.79 o 
  10   6   2        3.11       -9.97     18.60 o 
  11   6   2      142.54      124.89     27.03 o 
  12   6   2       11.13       46.82     28.53 o 
  13   6   2        5.20       15.09     33.21 o 
 -13   7   2       25.85       31.41     35.23 o 
 -12   7   2        9.73        9.79     26.24 o 
 -11   7   2        3.26        3.59     19.32 o 
 -10   7   2      100.74      121.60     15.98 o 
  -9   7   2       92.27       91.09     14.50 o 
  -8   7   2      108.58      101.78     13.07 o 
  -7   7   2       41.21       43.51      9.28 o 
  -6   7   2      296.55      330.12     12.92 o 
  -5   7   2     2436.14     2472.85     56.45 o 
  -4   7   2     1038.34      955.50     25.19 o 
  -3   7   2     1618.78     1557.78     39.31 o 
  -2   7   2     4355.87     4350.66    108.05 o 
  -1   7   2     3371.12     4010.64    157.50 o 
   0   7   2      872.86     1163.37     81.24 o 
   1   7   2      393.91      542.36     18.97 o 
   2   7   2      960.97      991.13     31.61 o 
   3   7   2      215.27      227.12      9.73 o 
   4   7   2       22.53       13.59      7.14 o 
   5   7   2      199.48      192.05      9.98 o 
   6   7   2      292.95      300.68     12.15 o 
   7   7   2      270.17      256.12     12.08 o 
   8   7   2     1102.18     1143.25     39.71 o 
   9   7   2     1003.54     1094.78     37.81 o 
  10   7   2        6.17      -15.78     18.18 o 
  11   7   2       85.24       71.81     26.87 o 
  12   7   2      416.62      431.67     37.20 o 
 -12   8   2      342.65      316.07     34.89 o 
 -11   8   2      106.61      116.27     28.45 o 
 -10   8   2      378.15      417.42     30.84 o 
  -9   8   2      980.37     1013.55     32.70 o 
  -8   8   2     2199.13     2144.84     57.04 o 
  -7   8   2      328.08      325.65     21.38 o 
  -6   8   2      913.29      955.66     26.51 o 
  -5   8   2     2335.24     2343.42     54.16 o 
  -4   8   2      597.61      567.66     18.60 o 
  -3   8   2      594.16      614.39     20.02 o 
  -2   8   2      914.69      963.09     29.75 o 
  -1   8   2     4007.99     4417.43    120.20 o 
   0   8   2     1466.53     1516.43     54.15 o 
   1   8   2       33.65       28.67     13.15 o 
   2   8   2     3248.94     3321.91     91.87 o 
   3   8   2     1569.02     1556.32     40.29 o 
   4   8   2     1879.62     1843.78     46.61 o 
   5   8   2     3914.25     3912.52     86.93 o 
   6   8   2      546.69      533.07     21.92 o 
   7   8   2      416.85      439.18     18.40 o 
   8   8   2      235.98      183.42     17.81 o 
   9   8   2       15.06        3.55     17.48 o 
  10   8   2       40.91       37.91     20.42 o 
  11   8   2      296.95      358.56     36.86 o 
  12   8   2      517.75      548.81     41.65 o 
 -12   9   2      668.24      644.98     44.70 o 
 -11   9   2      487.81      472.71     40.99 o 
 -10   9   2        4.93       35.15     20.38 o 
  -9   9   2       77.84       44.11     16.31 o 
  -8   9   2       27.59       18.33     14.85 o 
  -7   9   2      395.39      401.36     19.86 o 
  -6   9   2       62.97       50.32     11.30 o 
  -5   9   2      994.02      956.21     28.21 o 
  -4   9   2     6747.57     6586.14    152.31 o 
  -3   9   2     5665.70     5716.96    132.56 o 
  -2   9   2     2212.96     2097.36     61.60 o 
  -1   9   2     2331.80     2500.96     66.36 o 
   0   9   2      726.46      877.57     56.94 o 
   1   9   2     2685.51     2969.61     96.45 o 
   2   9   2     1513.91     1476.89     42.84 o 
   3   9   2      115.75      124.21     11.18 o 
   4   9   2     1006.47      958.98     32.02 o 
   5   9   2     1050.92      968.40     28.78 o 
   6   9   2      866.73      856.55     28.69 o 
   7   9   2     1665.73     1600.60     47.41 o 
   8   9   2      584.92      599.48     29.13 o 
   9   9   2     1343.66     1398.82     51.49 o 
  10   9   2     1081.52     1020.82     47.94 o 
  11   9   2      560.94      541.72     40.18 o 
 -11  10   2       65.34       53.24     29.62 o 
 -10  10   2      800.32      848.10     95.71 o 
  -9  10   2     1742.07     1743.46     67.83 o 
  -8  10   2     4421.68     4421.75    116.99 o 
  -7  10   2     1164.60     1098.57     53.36 o 
  -6  10   2      206.70      198.66     14.22 o 
  -5  10   2      471.70      472.04     18.65 o 
  -4  10   2      605.74      586.07     24.90 o 
  -3  10   2     1116.56     1121.45     33.36 o 
  -2  10   2       26.44       32.76     11.30 o 
  -1  10   2       68.44       70.87     11.10 o 
   0  10   2     3298.33     3508.51    113.38 o 
   1  10   2     6791.37     7194.28    178.92 o 
   2  10   2     5137.24     5418.43    136.35 o 
   3  10   2     1998.07     2044.07     52.47 o 
   4  10   2     1563.53     1551.62     42.08 o 
   5  10   2     2081.82     2028.78     52.37 o 
   6  10   2      839.15      809.50     28.34 o 
   7  10   2      271.45      252.18     21.57 o 
   8  10   2       79.74       69.60     20.76 o 
   9  10   2      402.78      409.79     30.77 o 
  10  10   2       25.55       12.75     22.88 o 
  11  10   2      740.39      755.79     46.48 o 
 -11  11   2      215.19      227.80     38.87 o 
 -10  11   2      288.51      291.17     26.49 o 
  -9  11   2       37.78       31.54     21.44 o 
  -8  11   2       10.20       34.41     19.69 o 
  -7  11   2        9.75      -15.90     15.90 o 
  -6  11   2     1277.07     1277.86     37.51 o 
  -5  11   2     1698.18     1698.03     46.49 o 
  -4  11   2     1405.05     1345.32     38.97 o 
  -3  11   2     5257.25     5287.69    126.72 o 
  -2  11   2     5035.29     5458.31    183.56 o 
  -1  11   2     1040.29     1187.37     42.79 o 
   0  11   2     1125.66     1147.25     39.53 o 
   1  11   2       79.02       86.25     15.56 o 
   2  11   2      629.25      640.48     24.21 o 
   3  11   2     1546.20     1528.34     43.50 o 
   4  11   2       56.18       48.27     12.82 o 
   5  11   2     1671.46     1689.23     49.98 o 
   6  11   2     1287.72     1280.55     44.03 o 
   7  11   2     1714.58     1648.61     57.77 o 
   8  11   2     1020.23     1048.90     64.57 o 
   9  11   2      615.39      560.74     31.75 o 
  10  11   2      548.81      646.27     34.99 o 
 -10  12   2      329.91      306.00     28.10 o 
  -9  12   2     2057.23     2116.95     77.10 o 
  -8  12   2     1348.73     1339.12     70.66 o 
  -7  12   2     1140.14     1114.18     39.48 o 
  -6  12   2      562.56      585.62     27.41 o 
  -5  12   2       77.35       84.02     14.90 o 
  -4  12   2        7.98        5.73     13.38 o 
  -3  12   2      151.77      148.03     17.54 o 
  -2  12   2      108.63       99.32     17.05 o 
  -1  12   2       41.75       45.97     16.42 o 
   0  12   2       66.60       68.99     16.54 o 
   1  12   2     2012.63     2078.86     96.72 o 
   2  12   2     4799.06     4891.88    135.92 o 
   3  12   2     3163.32     3016.27     81.52 o 
   4  12   2     1166.23     1218.00     42.57 o 
   5  12   2      790.29      821.12     30.39 o 
   6  12   2      106.74      128.64     17.15 o 
   7  12   2      736.08      698.54     36.81 o 
   8  12   2      256.63      273.17     35.79 o 
   9  12   2       21.59       10.48     23.62 o 
  10  12   2      176.46      194.12     43.01 o 
  -9  13   2       71.43       75.12     24.76 o 
  -8  13   2       13.41       15.63     21.91 o 
  -7  13   2      113.10      111.88     28.02 o 
  -6  13   2      392.38      365.81     21.41 o 
  -5  13   2      205.50      180.26     23.92 o 
  -4  13   2     1252.83     1237.53     40.94 o 
  -3  13   2     1832.00     1933.79     60.27 o 
  -2  13   2     1180.39     1255.04     59.04 o 
  -1  13   2      720.01      712.70     35.03 o 
   0  13   2      606.67      661.52     28.25 o 
   1  13   2      199.83      173.20     19.55 o 
   2  13   2     1227.40     1258.30     46.07 o 
   3  13   2      349.65      379.76     27.49 o 
   4  13   2        2.40        0.54     18.59 o 
   5  13   2      323.12      308.85     22.36 o 
   6  13   2      637.12      593.87     29.63 o 
   7  13   2     1357.70     1235.28     92.66 o 
   8  13   2     1111.35     1067.13     86.53 o 
   9  13   2       19.69      -24.28     25.29 o 
  -8  14   2      174.39      129.48     26.65 o 
  -7  14   2      209.09      169.10     26.59 o 
  -6  14   2       67.61       59.73     19.78 o 
  -5  14   2      795.37      724.22     41.83 o 
  -4  14   2       22.18       27.21     18.61 o 
  -3  14   2       52.90       46.55     19.34 o 
  -2  14   2       36.50       39.33     19.41 o 
  -1  14   2      242.30      253.99     22.50 o 
   0  14   2      402.04      411.54     24.29 o 
   1  14   2      366.92      315.10     29.77 o 
   2  14   2      709.82      669.58     29.56 o 
   3  14   2      342.82      367.68     26.22 o 
   4  14   2       57.47       65.29     24.31 o 
   5  14   2      299.00      276.03     24.45 o 
   6  14   2       64.26       60.76     20.21 o 
   7  14   2      109.69       68.38     27.29 o 
   8  14   2      135.96       98.92     30.87 o 
  -7  15   2       10.59       -5.87     26.03 o 
  -6  15   2      100.85       80.44     27.96 o 
  -5  15   2      305.90      237.62     25.17 o 
  -4  15   2       83.07       65.78     21.12 o 
  -3  15   2        3.49       -4.00     20.39 o 
  -2  15   2       39.27       15.15     20.25 o 
  -1  15   2      154.81      136.69     21.12 o 
   0  15   2      828.84      823.59     34.39 o 
   1  15   2        6.72       18.26     21.07 o 
   2  15   2       13.02       -1.45     21.35 o 
   3  15   2       59.18       56.41     21.90 o 
   4  15   2       15.02       59.50     25.31 o 
   5  15   2       87.59       85.00     22.67 o 
   6  15   2       12.85      -16.89     27.77 o 
   7  15   2       13.14       18.45     33.71 o 
  -5  16   2       22.67       37.20     23.57 o 
  -4  16   2       10.77        7.35     23.56 o 
  -3  16   2       29.12        9.14     22.05 o 
  -2  16   2       73.34       57.78     21.93 o 
  -1  16   2      142.89      137.06     23.21 o 
   0  16   2       76.22       88.96     22.56 o 
   1  16   2       69.28      132.70     24.10 o 
   2  16   2       45.77       16.96     25.71 o 
   3  16   2        0.63      -22.81     22.81 o 
   4  16   2        5.48       -3.54     23.34 o 
   5  16   2        1.10       15.97     23.47 o 
  -3  17   2       28.31       56.68     28.55 o 
  -2  17   2      162.81      141.49     25.52 o 
  -1  17   2      135.33      115.70     25.20 o 
   0  17   2       10.69       21.89     25.45 o 
   1  17   2       11.78       40.73     25.09 o 
   2  17   2      225.85      242.07     28.22 o 
   3  17   2        1.29      -13.53     24.66 o 
 -14   1   3       30.40       35.65     23.96 o 
 -13   1   3      695.62      698.11     31.58 o 
 -12   1   3      223.04      208.22     20.71 o 
 -11   1   3        5.87       -0.46     16.47 o 
 -10   1   3      390.85      377.65     20.34 o 
  -9   1   3       17.34        8.51     13.18 o 
  -8   1   3        0.82        1.80      7.02 o 
  -7   1   3       47.93       37.31      7.21 o 
  -6   1   3      271.90      280.09     14.19 o 
  -5   1   3      281.79      267.29      7.73 o 
  -4   1   3       66.61       65.42      5.81 o 
  -3   1   3      360.17      394.13     12.03 o 
  -2   1   3     5083.90     5063.28    108.06 o 
  -1   1   3     6082.06     5926.01    137.24 o 
   0   1   3      709.21      825.00     16.06 o 
   1   1   3     1759.41     1794.76     34.94 o 
   2   1   3     1932.78     2146.32     48.60 o 
   3   1   3     9499.20     9709.68    207.50 o 
   4   1   3     2982.94     3145.18     68.76 o 
   5   1   3     6660.06     7114.18    162.61 o 
   6   1   3       72.11       56.12      6.20 o 
   7   1   3       34.06       43.38     10.78 o 
   8   1   3     1282.97     1357.41     34.74 o 
   9   1   3     1920.38     1985.31     68.05 o 
  10   1   3       38.75       -5.09     20.95 o 
  11   1   3      291.25      306.25     24.92 o 
  12   1   3        2.16      -26.00     26.00 o 
  13   1   3       34.15       52.35     29.05 o 
 -14   2   3       17.32       14.41     22.18 o 
 -13   2   3       75.34       62.99     20.83 o 
 -12   2   3      104.27       95.21     18.99 o 
 -11   2   3      105.13       90.59     17.76 o 
 -10   2   3     2159.90     2068.22     61.55 o 
  -9   2   3     1671.90     1680.26     51.50 o 
  -8   2   3     1036.01     1039.21     30.64 o 
  -7   2   3       88.59       93.34      8.63 o 
  -6   2   3      698.51      629.36     22.56 o 
  -5   2   3     2951.57     2707.82     55.15 o 
  -4   2   3     9643.14     9889.09    211.04 o 
  -3   2   3     1015.37      964.48     22.15 o 
  -2   2   3      403.54      364.41     11.86 o 
  -1   2   3     2022.65     1974.00     42.65 o 
   0   2   3     5318.25     6129.81    174.60 o 
   1   2   3    10680.80    11079.45    250.33 o 
   2   2   3    16192.87    16765.34    408.22 o 
   3   2   3     4871.69     4833.62     98.42 o 
   4   2   3     5677.90     5740.80    123.26 o 
   5   2   3     1278.01     1333.63     31.67 o 
   6   2   3      108.65      101.43      7.25 o 
   7   2   3       26.92       23.98      6.99 o 
   8   2   3     1419.87     1373.98     45.14 o 
   9   2   3     1575.03     1619.71     52.32 o 
  10   2   3        6.37      -24.12     24.12 o 
  11   2   3        7.76       12.89     24.17 o 
  12   2   3      403.11      426.57     32.50 o 
  13   2   3       91.24       58.47     30.15 o 
 -13   3   3      795.97      774.53     34.32 o 
 -12   3   3      863.95      884.17     35.66 o 
 -11   3   3      564.06      521.85     25.26 o 
 -10   3   3      403.62      368.02     23.83 o 
  -9   3   3       52.30       56.96     10.73 o 
  -8   3   3     1336.40     1345.95     37.47 o 
  -7   3   3        2.01        1.12      8.16 o 
  -6   3   3      162.48      143.22      8.87 o 
  -5   3   3      485.63      460.76     12.98 o 
  -4   3   3      922.11      754.86     19.06 o 
  -3   3   3     5999.81     5908.47    126.34 o 
  -2   3   3    10971.79    10993.12    233.09 o 
  -1   3   3     5480.05     5702.73    136.76 o 
   1   3   3     9644.11    10434.32    274.88 o 
   2   3   3     5778.81     6503.57    161.04 o 
   3   3   3     2624.18     2661.69     62.13 o 
   4   3   3      221.63      257.91      9.10 o 
   5   3   3      469.82      467.85     13.76 o 
   6   3   3      627.30      580.28     16.61 o 
   7   3   3     1807.54     1836.28     43.59 o 
   8   3   3      824.47      849.80     26.67 o 
   9   3   3      293.13      317.73     16.62 o 
  10   3   3      211.63      225.19     19.96 o 
  11   3   3     1285.09     1354.13     55.23 o 
  12   3   3      559.50      640.32     37.24 o 
  13   3   3     1307.11     1472.01     60.31 o 
 -13   4   3       17.47       18.09     22.57 o 
 -12   4   3        1.29        5.27     19.07 o 
 -11   4   3      180.75      180.81     19.36 o 
 -10   4   3      228.97      228.66     18.60 o 
  -9   4   3      870.72      840.16     26.73 o 
  -8   4   3     5412.38     5403.85    128.41 o 
  -7   4   3     2268.85     2302.19     57.60 o 
  -6   4   3     9673.29     9541.13    204.29 o 
  -5   4   3     4593.87     4315.76     93.68 o 
  -4   4   3     1889.65     1645.70     37.32 o 
  -3   4   3     2752.17     2603.74     60.29 o 
  -2   4   3     1106.50     1169.76     26.73 o 
  -1   4   3      508.51      588.42     20.73 o 
   0   4   3      116.08      188.57     12.84 o 
   1   4   3     1029.86     1096.41     30.54 o 
   2   4   3    12259.08    12972.31    342.38 o 
   3   4   3     4446.56     4415.35    101.73 o 
   4   4   3    13480.03    13684.64    292.16 o 
   5   4   3     1302.91     1157.30     28.80 o 
   6   4   3     1486.41     1422.57     34.75 o 
   7   4   3     2507.10     2389.03     54.88 o 
   8   4   3     3184.59     3224.82     80.12 o 
   9   4   3      502.16      520.69     21.36 o 
  10   4   3      109.97      141.98     23.98 o 
  11   4   3       23.94        9.61     25.06 o 
  12   4   3       35.58       19.06     27.27 o 
  13   4   3      143.61      149.79     31.81 o 
 -13   5   3      888.39      870.30     36.43 o 
 -12   5   3      578.89      632.86     29.86 o 
 -11   5   3      853.27      845.18     33.54 o 
 -10   5   3     2845.15     2778.98     79.23 o 
  -9   5   3     2091.02     2073.70     54.55 o 
  -8   5   3       53.11       34.11     10.88 o 
  -7   5   3      372.50      386.14     12.99 o 
  -6   5   3        4.59       -0.83      6.76 o 
  -5   5   3     3586.29     3614.60     79.02 o 
  -4   5   3     5921.74     5970.73    128.37 o 
  -3   5   3    14837.32    14897.00    316.41 o 
  -2   5   3     8510.76     8420.67    179.65 o 
   0   5   3     6078.01     7368.07    323.91 o 
   1   5   3    23074.67    24806.88    653.25 o 
   2   5   3     2968.48     2968.77     80.74 o 
   3   5   3     3265.63     3219.93     80.69 o 
   4   5   3      434.44      424.00     12.89 o 
   5   5   3      295.57      276.16     10.72 o 
   6   5   3      146.50      124.22      8.30 o 
   7   5   3      627.80      635.78     19.02 o 
   8   5   3     2419.65     2430.03     62.94 o 
   9   5   3     2795.21     2895.57     80.34 o 
  10   5   3     2659.94     2829.39     91.99 o 
  11   5   3     1878.15     2049.00     74.96 o 
  12   5   3      548.44      604.60     41.21 o 
  13   5   3       10.58      -21.41     29.99 o 
 -13   6   3       81.52      109.08     28.59 o 
 -12   6   3       93.99       71.02     23.29 o 
 -11   6   3      213.47      226.45     21.00 o 
 -10   6   3     1773.79     1807.45     50.13 o 
  -9   6   3     3556.94     3717.20     91.26 o 
  -8   6   3     5283.65     5217.54    124.75 o 
  -7   6   3     1191.45     1135.68     29.93 o 
  -6   6   3     1539.79     1425.74     34.82 o 
  -5   6   3     3869.45     3696.63     81.23 o 
  -4   6   3     5135.38     4955.29    107.25 o 
  -3   6   3      743.44      682.20     19.95 o 
  -2   6   3     4669.72     5345.80    122.28 o 
  -1   6   3       54.88       61.92      9.24 o 
   1   6   3     3915.81     4515.43    121.70 o 
   2   6   3     1038.57      940.15     29.79 o 
   3   6   3     3871.10     3514.63     82.01 o 
   4   6   3     5297.74     5131.02    117.93 o 
   5   6   3     6027.02     5901.69    128.07 o 
   6   6   3     6998.95     6874.18    149.23 o 
   7   6   3     1169.72     1198.93     31.52 o 
   8   6   3     1951.18     1987.82     58.55 o 
   9   6   3      102.70      102.73     17.13 o 
  10   6   3      252.47      222.21     20.66 o 
  11   6   3      111.55       95.49     27.27 o 
  12   6   3        3.83       -3.49     28.49 o 
 -13   7   3      492.12      319.36     73.56 o 
 -12   7   3      389.50      336.98     34.54 o 
 -11   7   3     1385.27     1443.84     50.63 o 
 -10   7   3      335.72      350.29     20.57 o 
  -9   7   3       91.19      110.17     15.05 o 
  -8   7   3      175.40      185.86     14.00 o 
  -7   7   3      766.07      760.97     22.02 o 
  -6   7   3      268.40      246.72     11.38 o 
  -5   7   3      107.05       99.30     13.61 o 
  -4   7   3     5647.20     5522.90    119.79 o 
  -3   7   3    10583.25    10401.65    222.43 o 
  -2   7   3     1463.43     1479.83     43.81 o 
  -1   7   3     2974.03     3259.66    156.17 o 
   0   7   3     2067.39     2306.91     67.36 o 
   1   7   3     2459.06     2827.90     80.17 o 
   2   7   3     7770.62     8036.00    214.04 o 
   3   7   3     2912.39     3053.34     72.38 o 
   4   7   3        6.16       19.96      6.96 o 
   5   7   3      213.04      203.94      9.95 o 
   6   7   3      947.33      904.67     24.94 o 
   7   7   3      997.29      914.83     27.75 o 
   8   7   3      579.32      589.29     25.26 o 
   9   7   3      358.06      382.02     22.53 o 
  10   7   3     1588.67     1642.48     54.46 o 
  11   7   3      703.68      708.48     38.77 o 
  12   7   3      585.40      509.68     40.74 o 
 -12   8   3       70.10       26.87     29.74 o 
 -11   8   3      243.56      224.58     30.60 o 
 -10   8   3       73.25       60.48     17.05 o 
  -9   8   3       15.29        7.78     14.16 o 
  -8   8   3     1262.42     1276.77     38.71 o 
  -7   8   3     2382.86     2397.68     56.25 o 
  -6   8   3     2193.40     2190.10     51.61 o 
  -5   8   3     1490.81     1443.74     36.14 o 
  -4   8   3     1432.59     1284.60     32.49 o 
  -3   8   3      201.62      191.94     10.93 o 
  -2   8   3     1538.41     1809.80     48.94 o 
  -1   8   3     1638.01     1940.49     78.87 o 
   0   8   3      449.01      636.16     55.24 o 
   1   8   3       32.33       28.63      9.14 o 
   2   8   3     2023.46     2069.36     59.74 o 
   3   8   3     2736.93     2817.58     67.71 o 
   4   8   3     1515.91     1483.29     38.98 o 
   5   8   3     1191.09     1127.03     29.82 o 
   6   8   3     1087.78     1041.33     30.76 o 
   7   8   3      712.53      725.64     45.16 o 
   8   8   3     1553.76     1478.53     56.44 o 
   9   8   3        2.76        9.32     18.07 o 
  10   8   3        0.44      -20.18     20.18 o 
  11   8   3        2.45      -12.45     39.16 o 
  12   8   3        3.22       26.38     33.39 o 
 -12   9   3      150.89      116.75     31.98 o 
 -11   9   3      181.16      165.76     30.34 o 
 -10   9   3      240.58      288.41     21.28 o 
  -9   9   3        9.02       -4.05     15.84 o 
  -8   9   3       37.42       18.05     14.86 o 
  -7   9   3       14.53       15.72     13.91 o 
  -6   9   3      243.23      230.22     13.88 o 
  -5   9   3      175.28      176.61     12.74 o 
  -4   9   3       69.28       70.22     10.91 o 
  -3   9   3     1121.19     1146.17     42.96 o 
  -2   9   3     1902.89     2170.73    107.43 o 
  -1   9   3      252.39      285.28     21.21 o 
   0   9   3      894.15     1004.41     39.60 o 
   1   9   3     1898.08     2103.59     61.85 o 
   2   9   3       60.69       80.75     11.55 o 
   3   9   3        8.10       12.18      9.92 o 
   4   9   3      238.44      211.25     11.41 o 
   5   9   3       56.24       53.12     12.69 o 
   6   9   3        6.86       -4.95     13.14 o 
   7   9   3      844.68      804.51     33.01 o 
   8   9   3     1367.69     1307.49     51.22 o 
   9   9   3       25.69       10.71     23.79 o 
  10   9   3       12.08       -6.20     21.52 o 
  11   9   3      485.79      532.36     58.58 o 
 -11  10   3        2.81      -20.12     28.58 o 
 -10  10   3      179.08      155.45     22.86 o 
  -9  10   3      177.59      193.28     21.82 o 
  -8  10   3     1025.26     1038.12     47.36 o 
  -7  10   3       26.13       26.06     15.33 o 
  -6  10   3      139.04      129.06     13.48 o 
  -5  10   3       30.54       25.93     11.74 o 
  -4  10   3      310.70      269.24     14.90 o 
  -3  10   3       38.32       33.82     11.41 o 
  -2  10   3       56.78       61.28     11.70 o 
  -1  10   3      168.43      209.40     16.95 o 
   0  10   3        5.96       -1.72     12.23 o 
   1  10   3        3.45       -2.69     10.87 o 
   2  10   3     1056.14     1154.48     50.32 o 
   3  10   3      658.70      668.90     22.51 o 
   4  10   3     1387.80     1334.35     37.56 o 
   5  10   3      242.63      220.23     15.89 o 
   6  10   3      108.83       91.44     14.64 o 
   7  10   3       16.01       25.29     18.98 o 
   8  10   3       65.58       37.85     20.16 o 
   9  10   3      475.18      494.65     34.32 o 
  10  10   3      109.70      134.02     24.72 o 
  11  10   3      125.03       71.89     33.17 o 
 -11  11   3       52.99       37.83     34.60 o 
 -10  11   3        0.39       -5.83     23.68 o 
  -9  11   3      554.50      541.19     29.61 o 
  -8  11   3       36.50       19.60     17.14 o 
  -7  11   3       27.53       20.98     16.18 o 
  -6  11   3       39.79       30.33     13.61 o 
  -5  11   3        0.06        0.49     12.76 o 
  -4  11   3       59.54       36.22     13.07 o 
  -3  11   3      205.87      213.54     15.25 o 
  -2  11   3      155.13      139.19     13.84 o 
  -1  11   3      385.00      437.78     21.62 o 
   0  11   3     2865.48     3048.67    115.81 o 
   1  11   3     1384.52     1369.81     61.05 o 
   2  11   3     2418.13     2384.93     71.00 o 
   3  11   3       77.13       92.10     17.07 o 
   4  11   3        8.74       20.61     13.86 o 
   5  11   3      372.56      314.54     19.21 o 
   6  11   3      205.40      194.73     17.60 o 
   7  11   3       29.16       12.68     19.54 o 
   8  11   3        0.80       18.72     21.19 o 
   9  11   3        5.55       34.55     23.09 o 
  10  11   3        0.39        6.23     24.82 o 
 -10  12   3      492.62      497.80     34.88 o 
  -9  12   3      581.44      543.27     38.07 o 
  -8  12   3       46.18       12.01     20.94 o 
  -7  12   3      282.14      271.27     20.99 o 
  -6  12   3        5.08       37.80     14.93 o 
  -5  12   3      277.42      251.72     17.05 o 
  -4  12   3      272.52      255.70     16.70 o 
  -3  12   3       75.45       98.86     19.39 o 
  -2  12   3       63.15       85.42     17.83 o 
  -1  12   3        7.75       11.63     16.11 o 
   0  12   3       91.42       78.03     16.52 o 
   1  12   3      480.58      538.15     47.76 o 
   2  12   3      105.70       92.20     17.12 o 
   3  12   3      875.08      873.82     35.46 o 
   4  12   3      104.63       97.57     20.52 o 
   5  12   3      236.99      256.53     18.86 o 
   6  12   3      311.74      329.66     20.99 o 
   7  12   3      304.01      285.07     25.68 o 
   8  12   3        1.66       16.04     23.17 o 
   9  12   3        0.61       -3.87     24.18 o 
  -9  13   3      277.92      264.27     27.54 o 
  -8  13   3      103.84       97.02     29.20 o 
  -7  13   3       58.29       83.11     23.33 o 
  -6  13   3       44.91       58.40     17.30 o 
  -5  13   3       87.94       83.24     17.54 o 
  -4  13   3       49.37       27.10     21.28 o 
  -3  13   3      579.34      576.44     26.51 o 
  -2  13   3      874.34      892.23     33.64 o 
  -1  13   3     2294.67     2357.34     73.12 o 
   0  13   3     1329.07     1429.48     46.12 o 
   1  13   3     1214.73     1349.94    104.29 o 
   2  13   3        8.76       25.88     19.26 o 
   3  13   3        7.74      -13.31     18.87 o 
   4  13   3       13.08      -12.89     18.32 o 
   5  13   3        1.13       16.39     23.90 o 
   6  13   3      180.98      139.07     20.50 o 
   7  13   3       14.89       11.22     25.11 o 
   8  13   3      188.29      179.37     42.77 o 
   9  13   3      471.77      510.56     33.40 o 
  -8  14   3       38.52       77.55     26.25 o 
  -7  14   3       91.88       65.05     25.07 o 
  -6  14   3      892.03      835.44     41.34 o 
  -5  14   3     1356.08     1315.68     44.57 o 
  -4  14   3      982.82      977.31     36.93 o 
  -3  14   3      349.69      359.78     23.59 o 
  -2  14   3       48.58       58.09     19.65 o 
  -1  14   3       73.14       78.51     20.02 o 
   0  14   3      353.16      324.71     23.06 o 
   1  14   3      736.16      704.87     30.91 o 
   2  14   3      280.40      279.63     23.67 o 
   3  14   3     1179.13     1200.43     44.83 o 
   4  14   3     1561.18     1529.45     53.87 o 
   5  14   3      406.32      363.21     26.45 o 
   6  14   3       97.55      102.26     23.88 o 
   7  14   3       51.48       97.04     28.17 o 
   8  14   3      573.52      542.63     43.72 o 
  -7  15   3       61.19       78.66     27.42 o 
  -6  15   3       25.34       -1.57     28.08 o 
  -5  15   3      150.51      138.59     21.80 o 
  -4  15   3      161.79      148.67     21.83 o 
  -3  15   3     1537.07     1541.92     62.11 o 
  -2  15   3     1223.93     1342.97     51.56 o 
  -1  15   3      691.76      748.72     32.29 o 
   0  15   3      434.38      478.48     32.16 o 
   1  15   3     1193.97     1200.24     45.48 o 
   2  15   3      808.43      773.44     35.68 o 
   3  15   3      506.94      459.74     29.28 o 
   4  15   3       45.30       -3.91     25.48 o 
   5  15   3        4.98        3.68     21.91 o 
   6  15   3      166.90      144.83     32.10 o 
  -5  16   3      596.18      574.68     42.33 o 
  -4  16   3      567.58      550.33     31.13 o 
  -3  16   3        6.22       19.26     21.92 o 
  -2  16   3       17.10       15.06     29.71 o 
  -1  16   3      186.43      202.89     29.40 o 
   0  16   3      206.61      203.44     25.69 o 
   1  16   3       43.89       74.06     24.07 o 
   2  16   3      548.12      547.15     31.74 o 
   3  16   3      825.92      749.82     36.19 o 
   4  16   3      810.08      748.97     39.66 o 
   5  16   3      378.37      318.13     28.94 o 
  -3  17   3      940.39      928.05     38.69 o 
  -2  17   3      853.05      831.78     41.77 o 
  -1  17   3      360.89      337.57     29.91 o 
   0  17   3      151.40      169.85     26.40 o 
   1  17   3      662.71      626.59     35.15 o 
   2  17   3      237.44      288.23     28.73 o 
 -14   0   4       72.38       83.73     32.30 o 
 -13   0   4       95.81       73.39     29.82 o 
 -12   0   4      154.83      181.15     28.64 o 
 -11   0   4        0.18       -7.23     32.14 o 
 -10   0   4        3.11       21.39     21.57 o 
  -9   0   4      198.27      167.18     22.09 o 
  -8   0   4     2476.19     2420.37     77.47 o 
  -7   0   4     7705.51     7692.12    233.58 o 
  -6   0   4    17665.89    18080.15    544.86 o 
  -4   0   4     2497.18     2308.38     71.80 o 
  -3   0   4    14089.59    13980.13    459.69 o 
  -2   0   4    11036.29    11171.77    333.82 o 
  -1   0   4      786.88      965.12     57.00 o 
   0   0   4     1260.78     1232.04     44.65 o 
   1   0   4      799.18      927.73     31.02 o 
   2   0   4      201.78      266.18     18.55 o 
   3   0   4    10191.77    10356.03    312.92 o 
   4   0   4    10423.85    10591.52    320.15 o 
   5   0   4     3693.05     3186.99     99.46 o 
   6   0   4     4688.14     4395.19    136.19 o 
   7   0   4     5202.75     5446.98    168.18 o 
   8   0   4     1738.53     1895.23     65.23 o 
   9   0   4      248.78      217.39     28.24 o 
  10   0   4     2197.84     2324.91    101.19 o 
  11   0   4      215.97      174.40     32.83 o 
  12   0   4       65.13       29.42     44.42 o 
  13   0   4      178.22      226.74     51.43 o 
 -14   1   4      336.32      311.01     37.44 o 
 -13   1   4      454.22      416.56     26.24 o 
 -12   1   4     1999.11     2018.87     62.81 o 
 -11   1   4     1682.57     1689.40     56.11 o 
 -10   1   4     2834.61     2771.88     78.49 o 
  -9   1   4     1177.25     1156.95     39.74 o 
  -8   1   4      126.39       96.50      8.97 o 
  -7   1   4     2343.91     2389.32     53.86 o 
  -6   1   4     3541.68     3419.56     74.93 o 
  -5   1   4     1255.56     1381.36     31.92 o 
  -4   1   4     7743.89     8087.39    172.37 o 
  -3   1   4     8745.82     8689.65    201.63 o 
  -2   1   4    18478.19    18355.79    423.60 o 
  -1   1   4     5307.78     5187.14    120.37 o 
   0   1   4     7064.22     7447.87    143.00 o 
   1   1   4    10853.49    11007.10    221.80 o 
   2   1   4     8344.97     8522.02    194.38 o 
   3   1   4     1867.67     1731.79     38.94 o 
   4   1   4     1400.11     1229.31     29.26 o 
   5   1   4     6154.44     6384.63    137.63 o 
   6   1   4      322.04      300.68     11.10 o 
   7   1   4        3.64        0.11      7.23 o 
   8   1   4     2061.12     2113.40     50.37 o 
   9   1   4     3810.38     3966.42    109.34 o 
  10   1   4     1522.17     1671.79     57.12 o 
  11   1   4      144.48      199.06     23.72 o 
  12   1   4      899.83     1047.59     46.50 o 
  13   1   4      360.36      444.30     40.72 o 
 -14   2   4      425.51      446.15     30.53 o 
 -13   2   4      234.79      237.78     23.39 o 
 -12   2   4       44.86       18.07     18.63 o 
 -11   2   4        0.49        2.54     16.91 o 
 -10   2   4       99.56       79.25     16.18 o 
  -9   2   4      886.46      855.75     30.45 o 
  -8   2   4      418.84      420.09     19.19 o 
  -7   2   4     2306.68     2146.39     53.67 o 
  -6   2   4    11403.50    11550.66    246.76 o 
  -5   2   4     6032.92     5891.57    126.69 o 
  -4   2   4     2588.42     2336.41     51.36 o 
  -3   2   4     3114.37     2960.04     64.09 o 
  -2   2   4      663.89      673.41     17.81 o 
  -1   2   4      647.00      583.43     15.62 o 
   0   2   4    11795.04    12912.65    343.11 o 
   1   2   4      315.14      328.81      9.84 o 
   2   2   4     5311.80     5526.25    126.13 o 
   3   2   4     2552.02     2510.01     55.36 o 
   4   2   4     5015.66     5025.17    108.68 o 
   5   2   4     3446.92     3356.94     73.96 o 
   6   2   4      394.93      373.23     13.99 o 
   7   2   4     2669.29     2713.01     67.70 o 
   8   2   4     4805.74     4903.45    108.17 o 
   9   2   4     1447.13     1543.54     45.05 o 
  10   2   4     1258.98     1327.67     47.89 o 
  11   2   4        1.55        9.87     24.82 o 
  12   2   4      419.01      456.33     33.87 o 
  13   2   4      153.98      161.72     31.96 o 
 -13   3   4      267.17      256.90     24.03 o 
 -12   3   4      212.01      197.68     21.29 o 
 -11   3   4      838.33      816.13     32.16 o 
 -10   3   4     1767.78     1709.97     53.76 o 
  -9   3   4      336.53      334.76     15.57 o 
  -8   3   4     1360.71     1399.16     38.62 o 
  -7   3   4       78.61       72.68     10.27 o 
  -6   3   4      176.43      193.11      7.99 o 
  -5   3   4      467.08      474.67     13.32 o 
  -4   3   4     3061.73     3228.66     70.18 o 
  -3   3   4     1756.68     1620.00     36.27 o 
  -2   3   4      656.32      620.84     15.90 o 
  -1   3   4      274.86      331.86     16.87 o 
   0   3   4    13633.41    15312.36    414.68 o 
   1   3   4     1146.32     1147.45     26.16 o 
   2   3   4     8695.96     9317.47    211.23 o 
   3   3   4     1424.98     1397.80     34.71 o 
   4   3   4     3544.98     3658.66     84.96 o 
   5   3   4      644.16      697.49     18.98 o 
   6   3   4      482.27      548.27     17.81 o 
   7   3   4      486.43      502.44     22.36 o 
   8   3   4      531.62      532.34     23.32 o 
   9   3   4      128.45      131.60     13.50 o 
  10   3   4      509.71      527.64     30.81 o 
  11   3   4       17.84        2.57     24.74 o 
  12   3   4      626.29      653.21     38.07 o 
  13   3   4      705.37      867.70     45.38 o 
 -13   4   4      116.87      127.03     25.25 o 
 -12   4   4      187.19      176.50     21.33 o 
 -11   4   4      312.31      264.66     20.83 o 
 -10   4   4      167.77      166.28     18.12 o 
  -9   4   4       51.54       39.89     11.73 o 
  -8   4   4      107.44      110.32     11.35 o 
  -7   4   4     2022.74     2021.98     46.52 o 
  -6   4   4       47.26       40.96      5.98 o 
  -5   4   4       43.18       22.66      6.04 o 
  -4   4   4      892.23      773.63     21.08 o 
  -3   4   4      417.18      417.49     12.13 o 
  -2   4   4     2555.11     2832.06     61.40 o 
   0   4   4     1203.38     1537.82     65.30 o 
   1   4   4      704.90      812.80     22.81 o 
   2   4   4      971.75     1006.07     31.05 o 
   3   4   4     1272.01     1238.01     31.90 o 
   4   4   4     4910.31     5099.85    117.46 o 
   5   4   4       64.94       53.53      7.93 o 
   6   4   4      332.75      308.84     13.08 o 
   7   4   4      380.17      374.16     15.29 o 
   8   4   4        4.97      -13.68     13.68 o 
   9   4   4      374.48      365.43     20.64 o 
  10   4   4       53.32        9.44     22.93 o 
  11   4   4        1.04      -22.92     25.11 o 
  12   4   4       39.69       70.58     28.65 o 
  13   4   4      312.45      315.43     34.64 o 
 -13   5   4        5.15       10.80     21.66 o 
 -12   5   4       83.13       98.37     20.77 o 
 -11   5   4       85.97       48.46     18.42 o 
 -10   5   4        3.50       -8.84     16.40 o 
  -9   5   4        8.44       15.47     12.05 o 
  -8   5   4      148.14      139.91     12.16 o 
  -7   5   4      252.60      245.11     10.34 o 
  -6   5   4      600.31      562.17     16.30 o 
  -5   5   4       34.39       32.64      6.66 o 
  -4   5   4        1.13        6.34      5.92 o 
  -3   5   4        6.44        4.31      5.31 o 
  -2   5   4     1444.21     1643.86     36.98 o 
  -1   5   4      173.66      230.71      8.12 o 
   0   5   4      185.01      255.75     16.72 o 
   1   5   4       37.71       70.50      8.24 o 
   2   5   4     3401.71     3651.43     98.73 o 
   3   5   4      317.57      332.05     12.24 o 
   4   5   4       47.91       50.05      7.94 o 
   5   5   4       76.06       65.71      8.68 o 
   6   5   4        2.70       -7.44      8.32 o 
   7   5   4        0.32       -8.64      8.64 o 
   8   5   4       35.28       29.42     14.36 o 
   9   5   4      131.15       77.73     19.16 o 
  10   5   4       31.97       46.98     24.08 o 
  11   5   4        6.83      -25.77     25.77 o 
  12   5   4      302.27      262.31     31.90 o 
  13   5   4       35.89       20.91     71.93 o 
 -13   6   4       37.88       55.22     22.54 o 
 -12   6   4        2.11       -9.72     20.15 o 
 -11   6   4       11.73      -16.03     18.50 o 
 -10   6   4      278.10      256.51     17.45 o 
  -9   6   4      201.19      184.89     14.77 o 
  -8   6   4       37.23       13.52     11.72 o 
  -7   6   4      645.96      586.71     19.98 o 
  -6   6   4       21.94       23.62      8.18 o 
  -5   6   4      227.10      230.00      9.99 o 
  -4   6   4     1003.20      981.86     26.75 o 
  -3   6   4       50.10       48.25      6.74 o 
  -2   6   4      341.53      382.07     14.11 o 
  -1   6   4      561.87      693.00     49.49 o 
   0   6   4      403.67      508.80     32.09 o 
   1   6   4      100.02      159.07     13.06 o 
   2   6   4      253.07      316.61     27.61 o 
   3   6   4     1631.83     1640.19     44.33 o 
   4   6   4      638.00      596.15     20.26 o 
   5   6   4      236.16      252.72     12.23 o 
   6   6   4        8.43       -4.10      9.41 o 
   7   6   4       27.30        8.49     10.13 o 
   8   6   4        2.44      -11.00     14.63 o 
   9   6   4       63.18       22.80     17.22 o 
  10   6   4       77.25       67.41     19.27 o 
  11   6   4        0.82      -26.67     26.67 o 
  12   6   4      230.57      184.62     31.29 o 
 -12   7   4      569.48      554.40     35.71 o 
 -11   7   4       55.29       57.15     22.29 o 
 -10   7   4       14.27        8.76     14.81 o 
  -9   7   4      251.84      217.56     15.71 o 
  -8   7   4      119.58      134.51     13.41 o 
  -7   7   4      579.27      574.81     18.57 o 
  -6   7   4      765.55      686.40     20.29 o 
  -5   7   4        3.56        8.05      7.82 o 
  -4   7   4      145.57      139.67      8.66 o 
  -3   7   4      548.26      541.80     16.26 o 
  -2   7   4     2334.94     2686.90     84.75 o 
  -1   7   4       78.66       85.44     13.69 o 
   0   7   4     1430.95     1500.98     82.00 o 
   1   7   4     6170.60     6477.98    173.85 o 
   2   7   4      346.37      349.46     23.07 o 
   3   7   4      347.12      415.81     30.83 o 
   4   7   4      790.32      842.57     27.21 o 
   5   7   4        5.77        1.19      9.57 o 
   6   7   4       20.31        6.51     10.39 o 
   7   7   4       59.99       36.60     10.87 o 
   8   7   4       11.15        3.76     15.56 o 
   9   7   4       81.38       66.87     18.29 o 
  10   7   4      218.29      226.80     21.61 o 
  11   7   4      255.28      218.70     30.19 o 
  12   7   4      171.51      209.19     35.80 o 
 -12   8   4      221.72      247.47     41.06 o 
 -11   8   4        0.02      -21.17     22.11 o 
 -10   8   4        4.28       22.90     16.68 o 
  -9   8   4     1522.48     1572.83     50.51 o 
  -8   8   4     1148.55     1156.58     38.70 o 
  -7   8   4     1315.10     1280.51     35.96 o 
  -6   8   4     1023.52      945.85     26.69 o 
  -5   8   4     1536.68     1457.13     36.38 o 
  -4   8   4      452.68      387.97     13.68 o 
  -3   8   4     2266.03     2260.81     59.64 o 
  -2   8   4      483.28      464.34     20.55 o 
  -1   8   4      830.48      992.55     47.02 o 
   0   8   4     5369.35     6545.44    280.60 o 
   1   8   4        0.47      -10.77     10.77 o 
   2   8   4     4786.56     5401.00    215.80 o 
   3   8   4     2922.19     3035.53     72.66 o 
   4   8   4      801.88      768.25     49.67 o 
   5   8   4      419.84      385.78     16.11 o 
   6   8   4      670.65      630.86     24.09 o 
   7   8   4     2152.63     2037.80     53.42 o 
   8   8   4     1087.60     1131.38     39.92 o 
   9   8   4      495.71      483.42     25.52 o 
  10   8   4       68.90       68.69     21.47 o 
  11   8   4      100.94       57.66     31.88 o 
  12   8   4       25.56      -16.66     36.91 o 
 -12   9   4      592.95      593.88     64.05 o 
 -11   9   4     1210.32     1284.87     70.11 o 
 -10   9   4     2630.85     2696.50     89.08 o 
  -9   9   4     1217.68     1198.37     41.31 o 
  -8   9   4      141.17      138.31     16.61 o 
  -7   9   4       21.44        8.04     14.24 o 
  -6   9   4      408.16      405.42     17.17 o 
  -5   9   4        9.36       -1.34     10.40 o 
  -4   9   4      467.52      460.09     25.09 o 
  -3   9   4      342.03      273.31     16.70 o 
  -2   9   4     2107.43     2068.65     61.37 o 
  -1   9   4     3215.39     3665.13    205.92 o 
   0   9   4     6464.77     7091.88    250.12 o 
   1   9   4     1275.13     1334.48     39.19 o 
   2   9   4     3380.07     3426.61     96.32 o 
   3   9   4     1546.62     1638.96     43.12 o 
   4   9   4     2567.52     2506.82     66.95 o 
   5   9   4      778.00      763.54     24.74 o 
   6   9   4      125.46      134.82     15.47 o 
   7   9   4      316.03      319.15     18.24 o 
   8   9   4      627.50      583.37     28.97 o 
   9   9   4      415.63      355.58     26.09 o 
  10   9   4      316.29      333.64     26.72 o 
  11   9   4      163.03      128.86     33.75 o 
 -11  10   4       63.99       83.58     29.76 o 
 -10  10   4      211.85      230.47     21.10 o 
  -9  10   4      148.69      139.70     18.55 o 
  -8  10   4       90.99      101.93     17.07 o 
  -7  10   4     3105.97     2956.40     80.89 o 
  -6  10   4     3719.91     3572.63     86.12 o 
  -5  10   4     3534.01     3405.47     82.12 o 
  -4  10   4     2777.14     2714.66     67.01 o 
  -3  10   4     1187.58     1165.94     36.93 o 
  -2  10   4     1634.12     1683.00     57.08 o 
  -1  10   4     1790.77     2175.72    108.48 o 
   0  10   4        9.21       15.72     10.26 o 
   1  10   4       33.67       35.27     13.13 o 
   2  10   4      255.55      238.97     19.88 o 
   3  10   4     4415.26     4662.89    123.74 o 
   4  10   4     2401.00     2390.63     65.29 o 
   5  10   4      418.66      397.58     19.64 o 
   6  10   4      853.36      853.86     30.06 o 
   7  10   4     2126.65     2031.36     66.45 o 
   8  10   4     1591.19     1623.30     57.48 o 
   9  10   4      978.49     1013.39     48.61 o 
  10  10   4      123.82      133.85     25.48 o 
  11  10   4       54.14       -2.54     36.90 o 
 -10  11   4      400.63      433.71     28.88 o 
  -9  11   4       56.81       48.38     20.42 o 
  -8  11   4      399.59      395.18     23.40 o 
  -7  11   4     1142.37     1170.00     40.64 o 
  -6  11   4     1645.18     1574.77     44.43 o 
  -5  11   4      210.76      181.46     14.87 o 
  -4  11   4     1220.30     1227.70     36.42 o 
  -3  11   4     2636.80     2568.69     75.48 o 
  -2  11   4     3848.29     3972.75    161.47 o 
  -1  11   4     2948.38     2988.62    113.55 o 
   0  11   4     1975.93     2209.50     91.94 o 
   1  11   4      811.57      922.56     37.61 o 
   2  11   4     2916.93     2929.34     98.53 o 
   3  11   4      937.76      962.43     33.49 o 
   4  11   4     1046.88      982.95     33.33 o 
   5  11   4      855.35      802.85     29.64 o 
   6  11   4        9.37      -15.44     15.44 o 
   7  11   4       32.59       54.36     20.22 o 
   8  11   4      394.34      395.68     27.92 o 
   9  11   4     1127.66     1115.29     45.03 o 
  10  11   4      696.33      741.07     37.54 o 
 -10  12   4       79.01       90.67     24.08 o 
  -9  12   4      115.14      137.60     23.93 o 
  -8  12   4     1157.94     1166.89     42.34 o 
  -7  12   4     3160.95     3088.70     85.78 o 
  -6  12   4     1872.69     1824.53     50.41 o 
  -5  12   4      747.29      773.07     38.56 o 
  -4  12   4      864.49      954.53     39.77 o 
  -3  12   4      713.94      715.69     28.54 o 
  -2  12   4      280.83      274.66     19.43 o 
  -1  12   4      343.77      372.15     21.51 o 
   0  12   4      951.60     1190.13    127.46 o 
   1  12   4        4.19      -11.39     16.16 o 
   2  12   4      187.81      212.89     23.36 o 
   3  12   4     1351.14     1307.02     60.51 o 
   4  12   4     1479.62     1438.75     46.01 o 
   5  12   4     1366.56     1310.26     42.63 o 
   6  12   4     1439.20     1412.58     45.65 o 
   7  12   4     1195.05     1180.83     57.93 o 
   8  12   4      101.05      119.19     25.03 o 
   9  12   4      132.37      141.41     26.38 o 
  -9  13   4      872.10      783.98     37.44 o 
  -8  13   4      121.45      137.60     24.08 o 
  -7  13   4       11.33        3.97     20.47 o 
  -6  13   4       22.31      -12.37     16.72 o 
  -5  13   4       63.47       38.69     17.21 o 
  -4  13   4      847.89      858.09     36.03 o 
  -3  13   4      449.14      487.97     25.19 o 
  -2  13   4      291.23      324.51     32.61 o 
  -1  13   4      369.46      440.54     36.99 o 
   0  13   4     1031.92     1134.69     67.73 o 
   1  13   4     2447.66     2513.04     84.14 o 
   2  13   4      728.15      768.06     33.13 o 
   3  13   4      374.01      356.48     24.47 o 
   4  13   4      121.15      129.90     21.26 o 
   5  13   4      612.32      561.85     40.03 o 
   6  13   4       44.71        1.97     26.74 o 
   7  13   4      157.88      111.75     26.16 o 
   8  13   4      208.22      229.15     30.12 o 
  -8  14   4       69.71       97.98     42.44 o 
  -7  14   4       30.49       -8.39     24.53 o 
  -6  14   4      292.91      290.48     27.89 o 
  -5  14   4      368.32      370.95     24.24 o 
  -4  14   4      467.29      466.93     25.96 o 
  -3  14   4      669.61      686.39     30.11 o 
  -2  14   4      389.92      356.46     23.93 o 
  -1  14   4       27.50       15.73     19.85 o 
   0  14   4        2.77      -19.03     19.03 o 
   1  14   4      494.33      468.44     31.59 o 
   2  14   4        4.21       18.80     19.95 o 
   3  14   4      118.27       96.93     21.63 o 
   4  14   4      534.44      455.91     27.92 o 
   5  14   4      266.72      251.85     24.46 o 
   6  14   4       10.78       13.32     23.54 o 
   7  14   4      115.12      118.75     28.54 o 
  -7  15   4       59.99       25.70     26.51 o 
  -6  15   4       22.65       24.90     29.04 o 
  -5  15   4        6.00       -4.95     20.21 o 
  -4  15   4       13.20        9.97     20.67 o 
  -3  15   4       20.17      -19.52     25.90 o 
  -2  15   4      298.02      313.81     24.71 o 
  -1  15   4      704.71      667.02     55.82 o 
   0  15   4       55.92       16.18     25.44 o 
   1  15   4       17.12       -0.78     22.37 o 
   2  15   4       11.63       24.30     22.53 o 
   3  15   4        5.44       19.30     27.20 o 
   4  15   4       72.24       54.69     31.78 o 
   5  15   4       59.97       -7.41     25.86 o 
   6  15   4       69.81       39.45     30.63 o 
  -5  16   4      176.84      148.94     25.78 o 
  -4  16   4       11.44       15.09     22.16 o 
  -3  16   4        2.12       -9.45     22.40 o 
  -2  16   4        7.47       16.44     22.71 o 
  -1  16   4        8.56       41.66     24.10 o 
   0  16   4        9.03       38.32     24.60 o 
   1  16   4        7.93      -12.59     23.35 o 
   2  16   4        3.78       27.05     24.43 o 
   3  16   4       24.02        9.54     47.91 o 
   4  16   4        0.72       45.76     40.36 o 
  -2  17   4      234.41      250.07     28.31 o 
  -1  17   4      543.88      527.85     33.45 o 
   0  17   4      132.83      121.37     26.66 o 
   1  17   4       49.78       14.16     24.86 o 
   2  17   4      493.23      497.58     35.47 o 
 -14   1   5        0.17       -8.97     23.47 o 
 -13   1   5        5.36       24.10     20.89 o 
 -12   1   5       24.59       34.35     19.17 o 
 -11   1   5      206.75      203.04     19.64 o 
 -10   1   5      406.93      396.80     21.51 o 
  -9   1   5      725.34      647.61     25.29 o 
  -8   1   5        9.69        4.10      7.86 o 
  -7   1   5      403.16      393.84     12.76 o 
  -6   1   5     1859.15     1925.20     43.94 o 
  -5   1   5     1131.58     1250.64     29.50 o 
  -4   1   5     1012.92     1157.34     27.03 o 
  -3   1   5      467.85      539.60     14.43 o 
  -2   1   5       70.58       71.44      5.54 o 
  -1   1   5      118.83      116.77      4.49 o 
   0   1   5       37.92       46.81      4.48 o 
   1   1   5     1821.44     1796.82     35.58 o 
   2   1   5     2756.92     2908.59     63.62 o 
   3   1   5      193.15      204.42      7.90 o 
   4   1   5     3023.25     2976.42     65.76 o 
   5   1   5      152.05      197.40      9.02 o 
   6   1   5        3.07       15.75     10.41 o 
   7   1   5      634.81      617.38     19.19 o 
   8   1   5        0.67       -8.57      8.57 o 
   9   1   5      195.87      140.88     18.90 o 
  10   1   5        5.48       -6.27     19.68 o 
  11   1   5       10.56        4.99     24.92 o 
  12   1   5      497.00      555.37     41.30 o 
  13   1   5        1.96       -8.17     44.01 o 
 -13   2   5       87.11      100.96     25.61 o 
 -12   2   5      126.01      144.30     20.92 o 
 -11   2   5      363.04      349.93     22.15 o 
 -10   2   5      660.23      617.03     32.11 o 
  -9   2   5       66.84       47.11     14.58 o 
  -8   2   5      481.68      465.88     17.26 o 
  -7   2   5     2069.16     2114.53     48.47 o 
  -6   2   5     2875.50     2912.12     64.47 o 
  -5   2   5     3481.13     3608.33     78.55 o 
  -3   2   5      941.39      779.95     19.21 o 
  -2   2   5     1196.61     1129.72     25.81 o 
  -1   2   5     3018.58     3052.72     79.18 o 
   0   2   5    11328.99    12035.04    272.19 o 
   1   2   5       17.97       19.55      3.79 o 
   2   2   5       41.78       59.72      4.65 o 
   3   2   5       16.50       23.21      4.33 o 
   4   2   5     1618.93     1658.23     38.48 o 
   5   2   5     3385.71     3551.01     78.40 o 
   6   2   5     1611.75     1600.35     38.88 o 
   7   2   5     1373.83     1416.18     36.07 o 
   8   2   5      607.02      577.46     19.10 o 
   9   2   5       47.84       40.73     12.80 o 
  10   2   5      156.33      144.99     24.25 o 
  11   2   5      675.24      662.42     36.03 o 
  12   2   5       46.66       14.66     28.28 o 
  13   2   5       78.13      145.61     36.77 o 
 -13   3   5      242.56      288.77     24.88 o 
 -12   3   5      632.63      624.67     29.49 o 
 -11   3   5     2042.36     2006.12     61.96 o 
 -10   3   5      614.94      606.42     26.02 o 
  -9   3   5      354.66      340.51     19.72 o 
  -8   3   5     3377.81     3420.10     83.22 o 
  -7   3   5     2762.18     2692.04     60.45 o 
  -6   3   5      865.33      822.92     22.11 o 
  -5   3   5      190.11      195.28      9.40 o 
  -4   3   5       10.58        5.42      4.96 o 
  -3   3   5      598.61      598.61     17.83 o 
  -2   3   5      363.11      445.38     12.68 o 
  -1   3   5     2546.39     2511.15     58.10 o 
   0   3   5    17102.06    18356.83    415.42 o 
   1   3   5     1099.17     1104.55     24.59 o 
   2   3   5    10741.98    11673.17    264.97 o 
   3   3   5     5096.56     5129.95    117.89 o 
   4   3   5     1549.97     1491.12     37.74 o 
   5   3   5      462.34      434.03     18.35 o 
   6   3   5     4237.85     4299.84     94.69 o 
   7   3   5       94.50      104.82      9.69 o 
   8   3   5      192.27      190.50     13.16 o 
   9   3   5      444.15      480.01     22.29 o 
  10   3   5      974.08      989.42     42.22 o 
  11   3   5       11.41      -12.82     36.58 o 
  12   3   5      168.45      181.65     30.23 o 
  13   3   5      269.46      348.22     35.96 o 
 -13   4   5     1238.99     1289.64     65.83 o 
 -12   4   5      172.34      188.46     21.91 o 
 -11   4   5      276.33      278.90     21.55 o 
 -10   4   5       11.86        7.55     16.57 o 
  -9   4   5      535.81      516.12     20.24 o 
  -8   4   5       80.77       77.50     11.20 o 
  -7   4   5      444.60      417.12     13.64 o 
  -6   4   5     2450.31     2164.20     49.24 o 
  -5   4   5     1993.31     1850.73     42.35 o 
  -4   4   5    10727.62    10506.31    224.36 o 
  -3   4   5    14387.64    14583.42    310.40 o 
  -2   4   5     3873.69     3908.05     84.41 o 
  -1   4   5     9463.38     9669.62    218.17 o 
   1   4   5      465.26      617.33     22.33 o 
   2   4   5     4149.51     4636.89    114.34 o 
   3   4   5       14.54       15.49      8.26 o 
   4   4   5      347.51      268.67     11.38 o 
   5   4   5      976.09      877.15     25.77 o 
   6   4   5     3483.52     3695.35     82.19 o 
   7   4   5     3344.63     3403.83     76.78 o 
   8   4   5     1634.35     1653.33     51.39 o 
   9   4   5     1453.73     1556.63     50.60 o 
  10   4   5     2114.00     2164.14     75.92 o 
  11   4   5      765.12      890.18     41.95 o 
  12   4   5        4.01      -25.42     28.05 o 
  13   4   5        9.82       17.26     69.91 o 
 -13   5   5      640.03      616.40     33.04 o 
 -12   5   5      586.69      602.01     29.40 o 
 -11   5   5     1251.17     1339.20     46.86 o 
 -10   5   5     1469.68     1547.85     50.92 o 
  -9   5   5      603.80      601.59     22.19 o 
  -8   5   5     4208.88     4071.24     98.32 o 
  -7   5   5     3642.87     3595.55     79.73 o 
  -6   5   5     3471.85     3361.42     74.33 o 
  -5   5   5      961.19      953.77     26.61 o 
  -4   5   5       34.88       52.22      6.79 o 
  -3   5   5     3234.76     3313.81     72.24 o 
  -2   5   5     3174.91     3338.01     72.36 o 
   0   5   5      873.77      845.23     39.62 o 
   1   5   5     3287.90     3165.68     79.49 o 
   2   5   5    10587.71    11566.85    281.47 o 
   3   5   5     4919.15     5175.91    128.16 o 
   4   5   5     7322.08     7242.70    165.99 o 
   5   5   5     3567.58     3440.12     81.53 o 
   6   5   5      709.83      652.67     20.98 o 
   7   5   5       11.58       -3.56     10.25 o 
   8   5   5        1.03      -14.95     14.95 o 
   9   5   5      157.87      171.31     18.54 o 
  10   5   5      114.40      145.17     20.15 o 
  11   5   5      566.64      593.58     36.19 o 
  12   5   5     1169.09     1246.08     53.03 o 
 -13   6   5      504.31      518.57     30.07 o 
 -12   6   5      431.94      478.66     31.00 o 
 -11   6   5      647.93      602.67     30.55 o 
 -10   6   5       43.34       18.99     17.36 o 
  -9   6   5       55.27       55.48     15.49 o 
  -8   6   5      822.93      785.04     30.31 o 
  -7   6   5     1320.77     1366.89     34.56 o 
  -6   6   5     9347.46     9182.62    197.16 o 
  -5   6   5     3898.40     3696.59     81.22 o 
  -4   6   5     3264.09     2987.69     70.27 o 
  -3   6   5      958.36      843.48     22.20 o 
  -2   6   5     4003.35     4087.11     99.92 o 
  -1   6   5    10416.17    12028.36    397.23 o 
   0   6   5     6900.46     7736.85    236.00 o 
   1   6   5      775.24      844.14     43.08 o 
   2   6   5     6461.82     6971.76    186.40 o 
   3   6   5        4.16       -2.31      8.08 o 
   4   6   5      597.45      585.54     23.51 o 
   5   6   5      645.52      621.01     20.35 o 
   6   6   5     2423.74     2397.07     59.46 o 
   7   6   5     4374.43     4262.16    101.09 o 
   8   6   5     3686.31     3668.85     98.59 o 
   9   6   5      961.79     1080.46     41.60 o 
  10   6   5      836.48      923.87     36.56 o 
  11   6   5      168.06      135.62     28.97 o 
  12   6   5        5.21       17.02     29.93 o 
 -12   7   5      431.31      460.31     29.92 o 
 -11   7   5     1117.06     1101.37     44.31 o 
 -10   7   5      210.21      217.09     17.32 o 
  -9   7   5      269.24      266.13     16.71 o 
  -8   7   5     4854.20     4826.44    115.99 o 
  -7   7   5      851.96      791.91     23.02 o 
  -6   7   5     2078.61     2018.68     47.40 o 
  -5   7   5      780.62      764.92     22.12 o 
  -4   7   5        0.29       -2.20      7.71 o 
  -3   7   5       43.90       29.42      7.25 o 
  -2   7   5      808.54      842.21     40.22 o 
  -1   7   5    10532.30    12699.56    573.49 o 
   0   7   5     2391.34     2565.96     82.99 o 
   1   7   5      827.24      701.37     44.24 o 
   2   7   5     4637.57     4646.47    126.24 o 
   3   7   5     5524.29     5696.21    141.47 o 
   4   7   5     1799.95     1757.68     48.39 o 
   5   7   5     1427.05     1384.92     38.34 o 
   6   7   5      661.24      589.83     25.77 o 
   7   7   5       46.64       34.68     11.80 o 
   8   7   5       24.20        4.20     16.09 o 
   9   7   5      552.99      500.14     25.50 o 
  10   7   5      114.80      114.88     20.56 o 
  11   7   5      112.15       99.59     28.81 o 
  12   7   5      230.24      284.68     54.90 o 
 -12   8   5      132.30      184.78     26.46 o 
 -11   8   5       25.88       35.34     24.82 o 
 -10   8   5        6.54       18.28     16.93 o 
  -9   8   5      347.32      357.08     18.81 o 
  -8   8   5      912.13      963.45     31.39 o 
  -7   8   5      570.31      553.40     18.62 o 
  -6   8   5     1307.88     1252.27     32.76 o 
  -5   8   5     1468.59     1385.37     34.84 o 
  -4   8   5     1893.25     1790.33     48.66 o 
  -3   8   5     4310.21     4365.23    101.37 o 
  -2   8   5     3155.50     3207.07     95.97 o 
  -1   8   5     2094.43     2272.42     93.48 o 
   0   8   5     1729.34     2044.07    105.04 o 
   1   8   5        9.92       11.03      9.94 o 
   2   8   5     1835.19     2010.80     84.50 o 
   3   8   5        7.28       -7.88      9.65 o 
   4   8   5      781.90      798.55     33.00 o 
   5   8   5      228.70      211.02     16.33 o 
   6   8   5      382.41      399.03     17.36 o 
   7   8   5      531.92      496.70     20.06 o 
   8   8   5     1236.66     1213.16     42.08 o 
   9   8   5     1036.28      994.61     45.83 o 
  10   8   5      913.31      870.07     38.04 o 
  11   8   5      337.90      342.84     36.90 o 
 -12   9   5      106.40       53.42     65.31 o 
 -11   9   5      102.15       83.25     24.10 o 
 -10   9   5      586.75      605.43     27.30 o 
  -9   9   5     1029.47     1001.33     35.43 o 
  -8   9   5      618.56      604.75     27.61 o 
  -7   9   5       26.50       19.29     18.09 o 
  -6   9   5      177.16      177.05     13.81 o 
  -5   9   5        7.11        6.39     12.70 o 
  -4   9   5       30.30       43.47      9.22 o 
  -3   9   5       13.56       20.58      9.70 o 
  -2   9   5        5.43       -8.82      8.84 o 
  -1   9   5      140.33      175.13     17.72 o 
   0   9   5     1216.65     1450.55     69.41 o 
   1   9   5      621.48      693.91     53.76 o 
   2   9   5     1794.00     1773.06     54.52 o 
   3   9   5      446.82      470.06     19.93 o 
   4   9   5      230.49      207.29     13.67 o 
   5   9   5      812.23      836.75     27.01 o 
   6   9   5      490.80      458.06     22.64 o 
   7   9   5       19.46        2.61     13.94 o 
   8   9   5        0.52      -14.13     19.69 o 
   9   9   5      364.39      368.17     26.98 o 
  10   9   5      291.28      306.46     27.24 o 
  11   9   5        4.78       39.76     33.01 o 
 -11  10   5      104.76      109.83     30.73 o 
 -10  10   5      185.35      145.99     20.56 o 
  -9  10   5       56.41       67.50     20.77 o 
  -8  10   5        9.42       11.43     15.92 o 
  -7  10   5      463.00      414.25     21.66 o 
  -6  10   5      924.42      868.83     33.27 o 
  -5  10   5      187.00      166.94     13.96 o 
  -4  10   5        9.80       25.26     11.87 o 
  -3  10   5      376.52      366.10     18.82 o 
  -2  10   5      350.30      459.20     25.63 o 
  -1  10   5       15.69       17.99     13.35 o 
   0  10   5      602.06      807.39     52.21 o 
   1  10   5      129.80      171.59     15.29 o 
   2  10   5      980.55      988.17     39.84 o 
   3  10   5       21.25       22.67     15.48 o 
   4  10   5      718.12      657.53     25.01 o 
   5  10   5      538.26      449.66     21.05 o 
   6  10   5     1098.56     1058.79     35.09 o 
   7  10   5       65.48       72.07     20.70 o 
   8  10   5      329.48      272.60     35.76 o 
   9  10   5       99.95       67.57     23.70 o 
  10  10   5       51.27        6.63     24.34 o 
 -10  11   5       70.12      117.86     23.15 o 
  -9  11   5      316.65      286.01     22.18 o 
  -8  11   5       22.97        6.37     17.00 o 
  -7  11   5      161.58      147.68     19.20 o 
  -6  11   5       53.81       63.60     15.59 o 
  -5  11   5      336.32      302.59     17.26 o 
  -4  11   5       17.24       23.84     13.21 o 
  -3  11   5       39.81       40.33     13.53 o 
  -2  11   5       37.98       21.85     13.28 o 
  -1  11   5      307.16      419.42     48.69 o 
   0  11   5       89.20      112.17     16.32 o 
   1  11   5     1468.58     1553.79     56.79 o 
   2  11   5      542.62      487.84     21.90 o 
   3  11   5       17.96       39.77     15.56 o 
   4  11   5       12.30       -4.08     16.36 o 
   5  11   5      320.35      292.76     26.97 o 
   6  11   5       60.58       73.78     16.28 o 
   7  11   5        1.42       -2.76     21.46 o 
   8  11   5       39.64       47.54     27.38 o 
   9  11   5        7.47       46.54     24.37 o 
  10  11   5      142.74      172.28     28.92 o 
 -10  12   5       42.68       72.27     24.04 o 
  -9  12   5       13.27       18.40     19.42 o 
  -8  12   5      592.63      591.66     27.52 o 
  -7  12   5      176.79      137.10     19.57 o 
  -6  12   5      200.10      246.05     17.95 o 
  -5  12   5      156.61      117.13     15.68 o 
  -4  12   5      392.69      370.54     27.30 o 
  -3  12   5       15.39       10.11     16.42 o 
  -2  12   5       81.36       71.87     16.56 o 
  -1  12   5     1486.43     1603.13     70.98 o 
   0  12   5      221.27      278.19     38.46 o 
   1  12   5      245.14      281.17     29.13 o 
   2  12   5       74.57       56.76     23.30 o 
   3  12   5       76.30       54.55     17.96 o 
   4  12   5      185.35      195.04     19.06 o 
   5  12   5       15.49       -9.06     15.79 o 
   6  12   5      365.47      333.33     21.38 o 
   7  12   5      352.55      375.14     33.19 o 
   8  12   5       35.22        6.49     28.33 o 
   9  12   5      293.90      292.65     29.31 o 
  -9  13   5       15.89      -21.43     23.08 o 
  -8  13   5      172.07      202.22     25.42 o 
  -7  13   5     1497.20     1452.52     72.63 o 
  -6  13   5      490.41      476.67     26.95 o 
  -5  13   5       23.23       29.37     21.21 o 
  -4  13   5        3.12      -17.82     17.90 o 
  -3  13   5       47.99       42.74     18.41 o 
  -2  13   5       12.04       11.38     17.51 o 
  -1  13   5      541.75      645.18     55.29 o 
   0  13   5      765.12      943.05     93.96 o 
   1  13   5      250.34      297.91     29.61 o 
   2  13   5      309.38      304.30     23.24 o 
   3  13   5     2490.91     2370.57     80.66 o 
   4  13   5      341.04      367.00     25.37 o 
   5  13   5      103.86       85.29     21.28 o 
   6  13   5      140.27      136.52     21.25 o 
   7  13   5        2.46        9.11     34.23 o 
   8  13   5        1.59        1.07     28.08 o 
  -8  14   5       51.16       68.90     26.88 o 
  -7  14   5      341.28      338.77     33.00 o 
  -6  14   5      200.43      199.82     24.12 o 
  -5  14   5      673.03      637.45     29.07 o 
  -4  14   5      749.91      769.16     41.55 o 
  -3  14   5     1460.03     1626.25     81.70 o 
  -2  14   5     1463.62     1684.90    152.76 o 
  -1  14   5      443.90      530.17     51.71 o 
   0  14   5       65.56       68.09     21.23 o 
   1  14   5      480.11      438.20     27.55 o 
   2  14   5       16.18       30.62     21.21 o 
   3  14   5       40.47        9.45     21.50 o 
   4  14   5       61.26       13.92     21.79 o 
   5  14   5      926.85      803.95     36.40 o 
   6  14   5      342.25      364.67     29.88 o 
   7  14   5      353.99      393.25     67.88 o 
  -6  15   5      289.95      342.88     30.63 o 
  -5  15   5        7.15      -17.93     21.62 o 
  -4  15   5       68.59       86.66     21.18 o 
  -3  15   5       22.51       39.72     21.31 o 
  -2  15   5       12.68        3.98     21.30 o 
  -1  15   5      272.01      251.72     25.28 o 
   0  15   5      379.23      408.74     28.37 o 
   1  15   5     1727.01     1837.10     79.39 o 
   2  15   5     1714.24     1749.26     81.19 o 
   3  15   5      184.96      212.46     25.54 o 
   4  15   5      864.53      841.81     41.40 o 
   5  15   5      661.74      591.02     32.94 o 
   6  15   5      386.60      371.14     47.82 o 
  -5  16   5      616.59      603.49     31.17 o 
  -4  16   5      429.09      407.20     27.67 o 
  -3  16   5      585.34      523.28     29.46 o 
  -2  16   5      502.96      481.28     30.66 o 
  -1  16   5      806.19      835.14     38.47 o 
   0  16   5      988.09     1021.94     46.70 o 
   1  16   5       96.06       95.11     24.75 o 
   2  16   5      268.00      230.77     26.88 o 
   3  16   5      199.63      233.43     26.39 o 
   4  16   5       10.23       -7.65     24.16 o 
  -1  17   5      686.96      715.58     39.55 o 
   0  17   5      685.47      714.70     37.77 o 
 -13   0   6      800.72      743.43     47.12 o 
 -12   0   6      643.07      581.92     40.55 o 
 -11   0   6       66.31       85.59     26.17 o 
 -10   0   6      448.87      380.23     46.18 o 
  -9   0   6      703.39      619.07     35.28 o 
  -8   0   6     1412.82     1477.33     51.28 o 
  -7   0   6      141.69      146.05     11.78 o 
  -6   0   6     3335.23     3215.13    100.21 o 
  -5   0   6     5751.19     5576.23    170.05 o 
  -4   0   6    15885.79    16248.25    490.46 o 
  -2   0   6     8323.10     8048.00    242.88 o 
  -1   0   6    31149.68    30759.75    924.62 o 
   0   0   6    24474.28    24223.47    836.03 o 
   1   0   6       60.55       52.53      8.09 o 
   2   0   6       95.75       80.53      7.58 o 
   3   0   6      230.86      208.59     11.69 o 
   4   0   6     2159.19     2043.26     66.24 o 
   5   0   6       55.99       61.60     10.98 o 
   6   0   6     2378.39     2544.26     82.45 o 
   7   0   6     1632.31     1647.54     58.27 o 
   8   0   6     2218.42     2343.35     78.98 o 
   9   0   6     2382.29     2410.33    102.42 o 
  10   0   6     1451.60     1542.17     76.01 o 
  11   0   6      594.85      714.43     60.69 o 
  12   0   6     1363.25     1504.06     98.26 o 
  13   0   6      420.53      579.74    118.11 o 
 -13   1   6       25.20       20.56     21.33 o 
 -12   1   6      340.73      367.73     33.69 o 
 -11   1   6      974.83      887.32     34.27 o 
 -10   1   6     2057.30     2115.33     63.10 o 
  -9   1   6     2077.37     2117.72     62.02 o 
  -8   1   6     4330.68     4298.54     94.46 o 
  -7   1   6     1654.89     1581.34     37.78 o 
  -6   1   6     2376.94     2294.03     51.61 o 
  -5   1   6     2752.76     2676.12     59.20 o 
  -4   1   6     9576.59    10154.42    217.05 o 
  -3   1   6     4192.58     4426.80     95.44 o 
  -2   1   6      358.78      379.46     10.59 o 
  -1   1   6     1775.95     1922.49     39.95 o 
   0   1   6    13179.24    13308.88    325.44 o 
   1   1   6     8824.66     8843.40    201.36 o 
   2   1   6     3136.07     3080.35     67.32 o 
   3   1   6     3477.92     3355.56     73.50 o 
   4   1   6     7984.77     7998.12    172.24 o 
   5   1   6     3923.29     3946.41     86.81 o 
   6   1   6     2323.26     2306.67     53.46 o 
   7   1   6     2139.39     2253.13     53.16 o 
   8   1   6      373.34      378.01     15.99 o 
   9   1   6      285.32      235.72     20.68 o 
  10   1   6       45.32       23.80     23.22 o 
  11   1   6     1119.28     1166.37     47.98 o 
  12   1   6      349.82      418.18     38.81 o 
  13   1   6      122.56      138.22     37.10 o 
 -13   2   6      110.53      115.49     22.78 o 
 -12   2   6      758.05      784.65     33.21 o 
 -11   2   6      667.37      684.78     29.32 o 
 -10   2   6     1712.89     1636.08     52.10 o 
  -9   2   6       95.92      108.80     11.93 o 
  -8   2   6        3.10       10.45      9.90 o 
  -7   2   6      163.65      128.04      8.20 o 
  -6   2   6     2920.63     3053.16     71.58 o 
  -5   2   6     2914.51     2886.40     63.61 o 
  -4   2   6     3444.08     3284.95     71.53 o 
  -3   2   6     1226.96     1076.93     25.53 o 
  -2   2   6     7993.60     8012.28    170.81 o 
  -1   2   6     3018.30     2769.52     59.87 o 
   0   2   6     9221.42     9194.10    208.56 o 
   1   2   6     3405.75     3450.21     79.45 o 
   2   2   6     2242.91     2331.85     51.73 o 
   3   2   6      710.57      684.68     18.25 o 
   4   2   6       43.51       29.97      6.30 o 
   5   2   6      807.28      824.51     22.82 o 
   6   2   6     3116.30     3218.80     72.23 o 
   7   2   6     1249.46     1182.82     31.77 o 
   8   2   6     1201.46     1196.34     32.64 o 
   9   2   6      207.60      262.82     18.06 o 
  10   2   6      987.83     1107.13     45.18 o 
  11   2   6     1637.06     1677.63     64.46 o 
  12   2   6     1340.12     1417.42     68.74 o 
  13   2   6       54.92        1.12     59.84 o 
 -13   3   6        1.60       -7.34     21.29 o 
 -12   3   6      228.09      233.94     22.81 o 
 -11   3   6      560.51      495.76     25.47 o 
 -10   3   6       43.72       40.99     16.64 o 
  -9   3   6      520.24      541.73     20.34 o 
  -8   3   6     3482.46     3497.36     85.15 o 
  -7   3   6     5556.06     5598.65    121.66 o 
  -6   3   6      902.80      953.50     26.37 o 
  -5   3   6       58.83       36.08      6.10 o 
  -4   3   6        7.27        8.85      5.41 o 
  -3   3   6      213.51      194.08      7.64 o 
  -2   3   6        1.45       16.96      4.63 o 
  -1   3   6      515.54      553.02     14.88 o 
   0   3   6      755.76      707.42     18.50 o 
   1   3   6      210.75      148.21     10.05 o 
   2   3   6     1258.74     1218.77     31.34 o 
   3   3   6     2006.42     1992.58     48.48 o 
   4   3   6     2981.20     3004.67     71.16 o 
   5   3   6     4797.40     4710.03    109.47 o 
   6   3   6     3448.65     3515.03     78.65 o 
   7   3   6      431.89      441.26     15.44 o 
   8   3   6      204.82      181.80     14.59 o 
   9   3   6       82.88       86.08     17.69 o 
  10   3   6        4.75      -14.94     23.48 o 
  11   3   6       12.17       54.56     26.59 o 
  12   3   6       44.41       21.41     29.36 o 
 -13   4   6        5.63        3.00     21.99 o 
 -12   4   6      601.08      588.51     29.36 o 
 -11   4   6      450.40      437.36     24.95 o 
 -10   4   6       94.41       87.86     17.85 o 
  -9   4   6       27.22       16.46     12.14 o 
  -8   4   6        6.13        6.87     10.64 o 
  -7   4   6      221.49      250.00     10.73 o 
  -6   4   6       48.38       41.77      8.25 o 
  -5   4   6      114.68       83.47      7.55 o 
  -4   4   6     3015.59     3050.70     67.06 o 
  -3   4   6     1083.41     1036.06     25.43 o 
  -2   4   6      891.69      829.84     20.99 o 
  -1   4   6      200.22      145.79      7.29 o 
   0   4   6      613.92      662.20     20.67 o 
   1   4   6      164.23      192.28      8.79 o 
   2   4   6     5772.00     6285.73    144.27 o 
   3   4   6     1698.76     1822.87     45.19 o 
   4   4   6      155.69      135.05      9.59 o 
   5   4   6        3.41       -8.62      8.62 o 
   6   4   6      195.42      212.34     12.54 o 
   7   4   6      100.75      119.83     14.89 o 
   8   4   6      452.64      412.46     21.13 o 
   9   4   6      676.27      637.75     32.91 o 
  10   4   6      671.93      727.02     36.81 o 
  11   4   6       18.95      -26.31     26.31 o 
  12   4   6       28.32       24.84     29.48 o 
 -13   5   6       79.85       48.90     23.01 o 
 -12   5   6      236.42      293.90     24.16 o 
 -11   5   6        0.50        3.44     18.86 o 
 -10   5   6       12.55       19.22     17.29 o 
  -9   5   6       64.19       58.88     13.09 o 
  -8   5   6      173.86      165.56     13.24 o 
  -7   5   6      118.03      114.94      8.93 o 
  -6   5   6       37.45       39.28      7.60 o 
  -5   5   6       46.37       62.35      8.73 o 
  -4   5   6      109.25      142.76      8.32 o 
  -3   5   6     1153.95     1084.43     26.76 o 
  -2   5   6       11.21       16.13      5.99 o 
  -1   5   6     1113.16     1280.78     39.99 o 
   0   5   6      955.50     1193.39     29.32 o 
   1   5   6      718.27      711.83     24.54 o 
   2   5   6      228.39      231.90     12.10 o 
   3   5   6      875.76      939.13     26.69 o 
   4   5   6      348.20      354.10     19.84 o 
   5   5   6      493.45      505.21     20.48 o 
   6   5   6        1.41       -9.91      9.91 o 
   7   5   6        1.43        4.86     11.14 o 
   8   5   6       23.96        4.47     15.51 o 
   9   5   6       31.71        2.00     17.41 o 
  10   5   6        5.62      -23.88     23.88 o 
  11   5   6       60.22       21.03     27.39 o 
  12   5   6       90.90      105.06     31.21 o 
 -13   6   6       11.51       19.43     23.23 o 
 -12   6   6      185.21      173.12     23.04 o 
 -11   6   6        9.43        6.57     19.57 o 
 -10   6   6      180.66      158.47     19.58 o 
  -9   6   6      242.12      210.94     15.75 o 
  -8   6   6      236.42      199.13     14.30 o 
  -7   6   6      246.15      229.46     11.29 o 
  -6   6   6       87.57       69.43     10.42 o 
  -5   6   6       49.57       61.98      8.53 o 
  -4   6   6      248.56      220.15      9.99 o 
  -3   6   6      121.77      117.10      8.08 o 
  -2   6   6      676.65      703.54     19.45 o 
  -1   6   6     2812.03     3243.49     90.92 o 
   0   6   6      849.47     1136.16     60.86 o 
   1   6   6        5.31       21.03      7.58 o 
   2   6   6      306.85      290.97     13.16 o 
   3   6   6       99.94      104.08     10.02 o 
   4   6   6      203.05      216.97     12.08 o 
   5   6   6      141.81      155.33     11.82 o 
   6   6   6       10.26       27.46     10.91 o 
   7   6   6      145.87      157.06     14.16 o 
   8   6   6       30.34       38.69     16.43 o 
   9   6   6      105.08       92.96     18.73 o 
  10   6   6       18.96       -6.11     19.25 o 
  11   6   6       36.99      -27.54     27.54 o 
  12   6   6        1.21      -17.25     34.23 o 
 -12   7   6      128.01      132.63     25.42 o 
 -11   7   6      111.99      113.17     21.22 o 
 -10   7   6      349.53      323.05     19.08 o 
  -9   7   6      315.74      310.85     17.64 o 
  -8   7   6       92.32       94.27     13.50 o 
  -7   7   6      987.93      963.25     26.97 o 
  -6   7   6       33.17       32.65      9.55 o 
  -5   7   6      875.14      858.76     26.05 o 
  -4   7   6     2533.25     2525.77     57.03 o 
  -3   7   6     1042.24     1051.51     27.03 o 
  -2   7   6        1.95        0.21      7.76 o 
  -1   7   6      968.23     1106.84     60.95 o 
   0   7   6     4059.02     4852.41    176.49 o 
   1   7   6     1578.75     1606.22     48.57 o 
   2   7   6       12.22        6.55      9.90 o 
   3   7   6       14.48       16.09      9.80 o 
   4   7   6       65.66       63.07     10.64 o 
   5   7   6     3377.70     3453.15     82.81 o 
   6   7   6     2006.10     2035.14     52.44 o 
   7   7   6      242.14      221.74     14.92 o 
   8   7   6       43.57       20.73     17.20 o 
   9   7   6       12.52        8.39     18.59 o 
  10   7   6       33.67       26.80     20.43 o 
  11   7   6       19.82       39.03     29.19 o 
 -12   8   6      271.49      328.89     28.78 o 
 -11   8   6      745.37      705.62     44.62 o 
 -10   8   6      947.64      980.36     34.80 o 
  -9   8   6       13.10       -6.74     14.20 o 
  -8   8   6        2.40      -10.59     13.37 o 
  -7   8   6       25.88       15.00     10.92 o 
  -6   8   6     1109.12     1115.28     30.33 o 
  -5   8   6     2743.20     2725.66     62.02 o 
  -4   8   6     1191.52     1202.52     31.03 o 
  -3   8   6      869.13      843.27     25.00 o 
  -2   8   6      917.65      885.22     41.62 o 
  -1   8   6      923.60      938.96     50.98 o 
   0   8   6     3072.31     3412.88    121.07 o 
   1   8   6     1840.26     2031.13     60.10 o 
   2   8   6     1807.84     1983.94     96.41 o 
   3   8   6      115.22      127.83     11.79 o 
   4   8   6       36.78       33.01     11.31 o 
   5   8   6     1704.07     1653.03     44.70 o 
   6   8   6      698.21      657.12     24.88 o 
   7   8   6       61.00       55.29     13.09 o 
   8   8   6      711.00      786.10     31.04 o 
   9   8   6      862.93      827.58     33.14 o 
  10   8   6      867.07      934.96     40.93 o 
  11   8   6      448.12      437.54     39.37 o 
 -11   9   6       80.69       66.39     24.27 o 
 -10   9   6       46.29       90.09     19.61 o 
  -9   9   6     1552.82     1650.63     56.01 o 
  -8   9   6     2369.42     2345.54     66.34 o 
  -7   9   6     6212.59     6113.55    156.61 o 
  -6   9   6      843.66      812.68     28.12 o 
  -5   9   6      785.21      782.18     24.83 o 
  -4   9   6       33.13       30.47     11.32 o 
  -3   9   6       12.99       17.13     10.84 o 
  -2   9   6       10.93       13.29     12.06 o 
  -1   9   6      136.48      188.87     22.47 o 
   0   9   6      218.42      302.58     28.14 o 
   1   9   6     2640.74     2859.27     81.63 o 
   2   9   6      891.04      983.88     49.75 o 
   3   9   6     3221.81     3251.71     92.08 o 
   4   9   6     2963.88     2997.42     79.05 o 
   5   9   6     3737.42     3736.04     90.12 o 
   6   9   6     2690.86     2647.92     66.89 o 
   7   9   6      280.91      272.37     18.31 o 
   8   9   6      208.32      140.82     22.21 o 
   9   9   6        2.32       -5.59     21.89 o 
  10   9   6       17.22      -23.77     23.77 o 
  11   9   6        3.72       17.95     43.16 o 
 -11  10   6      134.18      126.35     25.89 o 
 -10  10   6      210.10      213.01     21.30 o 
  -9  10   6      654.99      621.29     32.38 o 
  -8  10   6       36.17       23.79     16.88 o 
  -7  10   6      371.34      354.48     20.49 o 
  -6  10   6      358.11      318.81     17.10 o 
  -5  10   6     1884.78     1761.57     47.05 o 
  -4  10   6     1055.52     1025.63     33.72 o 
  -3  10   6     1463.10     1395.29     65.45 o 
  -2  10   6     6187.02     6247.21    186.39 o 
  -1  10   6     3900.75     4241.40    211.79 o 
   0  10   6     3093.29     3399.19    157.76 o 
   1  10   6      653.15      723.63     42.53 o 
   2  10   6     1599.42     1598.77     51.61 o 
   3  10   6        5.98      -12.23     14.12 o 
   4  10   6      294.20      303.78     18.39 o 
   5  10   6     1193.37     1111.20     36.27 o 
   6  10   6      253.83      221.63     18.13 o 
   7  10   6      301.34      304.03     24.52 o 
   8  10   6      524.79      484.28     38.72 o 
   9  10   6      546.20      523.63     37.51 o 
  10  10   6      918.23      902.01     51.22 o 
 -10  11   6      660.31      633.36     29.58 o 
  -9  11   6     1246.19     1189.56     41.72 o 
  -8  11   6      356.57      366.03     22.70 o 
  -7  11   6      327.47      322.61     29.26 o 
  -6  11   6      407.62      405.65     19.70 o 
  -5  11   6     2395.21     2385.95     61.13 o 
  -4  11   6     3242.64     3206.43     90.07 o 
  -3  11   6     2110.29     1949.60     65.90 o 
  -2  11   6      182.52      216.37     32.29 o 
  -1  11   6     1754.04     1850.01     63.50 o 
   0  11   6     2327.17     2476.60    147.15 o 
   1  11   6     4044.23     4407.55    137.15 o 
   2  11   6      791.79      840.49     36.64 o 
   3  11   6      843.61      844.55     41.26 o 
   4  11   6     1383.25     1434.47     45.51 o 
   5  11   6     1085.49     1078.96     36.94 o 
   6  11   6      925.87      884.71     37.75 o 
   7  11   6     1107.19     1088.34     46.14 o 
   8  11   6      227.91      278.19     26.63 o 
   9  11   6      102.07      112.37     26.26 o 
  -9  12   6       19.69       11.88     19.77 o 
  -8  12   6        7.12       -9.91     18.77 o 
  -7  12   6        4.15       10.36     17.72 o 
  -6  12   6      441.41      440.17     28.57 o 
  -5  12   6     2046.04     1915.78     52.19 o 
  -4  12   6     1492.67     1396.17     55.61 o 
  -3  12   6      313.95      331.61     28.70 o 
  -2  12   6     1825.36     1941.99     85.29 o 
  -1  12   6     2434.32     2784.64    111.76 o 
   0  12   6     1954.07     2245.35    150.98 o 
   1  12   6      709.69      716.96     52.15 o 
   2  12   6       28.72       -5.40     17.81 o 
   3  12   6        9.77        5.30     17.32 o 
   4  12   6      226.49      217.44     21.56 o 
   5  12   6       67.13       50.52     19.16 o 
   6  12   6     1202.23     1209.33     54.49 o 
   7  12   6      438.40      399.23     28.70 o 
   8  12   6      893.58      934.11     51.11 o 
   9  12   6      596.05      598.07     37.79 o 
  -9  13   6      361.79      362.16     55.70 o 
  -8  13   6      463.03      464.97     28.75 o 
  -7  13   6      512.13      503.72     47.57 o 
  -6  13   6      475.75      470.90     24.99 o 
  -5  13   6      327.69      325.37     24.06 o 
  -4  13   6      428.93      389.81     27.08 o 
  -3  13   6       33.29       39.89     18.13 o 
  -2  13   6       68.27       22.80     18.31 o 
  -1  13   6       60.36       61.62     17.91 o 
   0  13   6      333.44      381.10     24.90 o 
   1  13   6      111.40      163.17     21.42 o 
   2  13   6      772.40      861.25     36.50 o 
   3  13   6     1000.84      919.59     37.61 o 
   4  13   6      701.40      601.73     34.60 o 
   5  13   6     1456.07     1372.51     56.66 o 
   6  13   6      384.81      374.59     28.17 o 
   7  13   6       63.73       70.47     27.99 o 
   8  13   6       27.42       16.11     28.39 o 
  -7  14   6       67.07       40.41     23.46 o 
  -6  14   6      350.99      279.46     37.04 o 
  -5  14   6       22.46        2.54     20.55 o 
  -4  14   6      223.07      137.92     20.99 o 
  -3  14   6      257.04      283.22     27.92 o 
  -2  14   6      888.01     1262.54    152.84 o 
  -1  14   6      432.97      469.79     39.58 o 
   0  14   6      102.13      107.22     21.74 o 
   1  14   6      529.12      519.75     32.59 o 
   2  14   6      176.65      147.69     24.93 o 
   3  14   6       82.59       67.93     23.21 o 
   4  14   6      294.99      234.58     24.55 o 
   5  14   6        1.45      -25.63     25.63 o 
   6  14   6      197.77      164.75     24.03 o 
   7  14   6       15.95        7.12     32.61 o 
  -6  15   6      234.88      224.14     28.37 o 
  -5  15   6      123.38      110.34     23.17 o 
  -4  15   6        7.77       -9.93     21.14 o 
  -3  15   6       84.73      105.96     21.64 o 
  -2  15   6       80.11       92.15     32.24 o 
  -1  15   6       30.00       15.20     21.72 o 
   0  15   6        4.55       21.83     29.79 o 
   1  15   6       53.37       53.96     22.76 o 
   2  15   6      137.56      146.12     38.04 o 
   3  15   6      150.10       98.01     24.09 o 
   4  15   6      194.00      159.76     33.41 o 
   5  15   6       30.71        6.53     23.21 o 
  -4  16   6       94.95       75.57     23.20 o 
  -3  16   6       20.26       37.09     23.84 o 
  -2  16   6       99.20       58.11     24.14 o 
  -1  16   6      250.77      273.02     27.00 o 
   0  16   6       85.03       77.43     23.71 o 
   1  16   6       24.74       66.41     23.96 o 
   2  16   6        5.27        5.02     24.60 o 
   3  16   6        0.08      -24.34     24.34 o 
 -13   1   7        4.58       -5.22     24.32 o 
 -12   1   7       97.17      120.85     21.52 o 
 -11   1   7      118.12      120.61     19.76 o 
 -10   1   7        3.09        1.34     16.84 o 
  -9   1   7      715.51      663.93     26.22 o 
  -8   1   7      302.48      286.36     16.67 o 
  -7   1   7      529.67      529.57     17.06 o 
  -6   1   7      467.67      423.62     13.42 o 
  -5   1   7       23.38       18.47      5.99 o 
  -4   1   7       87.63      102.84      6.50 o 
  -3   1   7     1818.90     1827.55     41.02 o 
  -2   1   7       14.99       22.64      4.44 o 
  -1   1   7      279.32      269.06     13.34 o 
   0   1   7      929.40     1053.28     29.17 o 
   1   1   7     3759.46     3719.81    104.07 o 
   2   1   7       58.01       53.73      5.26 o 
   3   1   7      385.48      398.54     12.84 o 
   4   1   7     1175.58     1133.06     29.01 o 
   5   1   7     2201.48     2244.94     51.98 o 
   6   1   7      470.31      442.73     15.22 o 
   7   1   7      333.50      341.62     14.27 o 
   8   1   7       16.05       10.75     11.57 o 
   9   1   7       32.11       22.75     15.30 o 
  10   1   7      257.85      238.61     26.35 o 
  11   1   7        9.79      -20.66     29.57 o 
  12   1   7       27.11      -11.45     32.67 o 
 -13   2   7      248.00      228.39     24.85 o 
 -12   2   7      390.48      417.37     26.22 o 
 -11   2   7      304.53      327.10     23.06 o 
 -10   2   7      130.74      126.44     18.39 o 
  -9   2   7     1204.21     1147.57     35.11 o 
  -8   2   7      701.43      708.84     20.24 o 
  -7   2   7       59.62       70.85      9.47 o 
  -6   2   7       85.19       87.85      7.39 o 
  -5   2   7        6.43       13.20      6.18 o 
  -4   2   7     4023.84     4199.00     91.16 o 
  -3   2   7     4084.49     4070.59     88.16 o 
  -2   2   7     1115.12     1048.45     24.85 o 
  -1   2   7      124.19       87.77      5.37 o 
   1   2   7     3121.50     3095.26     67.52 o 
   2   2   7     4384.03     4488.33     97.37 o 
   3   2   7     1839.70     1806.99     41.46 o 
   4   2   7      198.97      224.42     10.34 o 
   5   2   7       12.68       12.48      7.75 o 
   6   2   7        0.79        4.66      8.58 o 
   7   2   7     1015.04     1072.79     30.03 o 
   8   2   7      239.59      253.26     14.50 o 
   9   2   7      310.71      343.26     26.40 o 
  10   2   7     1196.94     1305.65     52.99 o 
  11   2   7       53.79       47.51     30.61 o 
  12   2   7      201.62      210.30     56.37 o 
 -13   3   7       31.32       21.76     22.44 o 
 -12   3   7       10.04      -15.02     20.35 o 
 -11   3   7       66.66       95.33     19.52 o 
 -10   3   7      248.18      239.04     20.18 o 
  -9   3   7      369.93      387.15     17.38 o 
  -8   3   7     2403.77     2523.38     63.77 o 
  -7   3   7     2021.19     1992.86     46.64 o 
  -6   3   7     2252.00     2136.49     48.72 o 
  -5   3   7     7445.33     7540.52    162.24 o 
  -4   3   7     3184.56     3065.31     67.43 o 
  -3   3   7     1690.93     1643.87     37.54 o 
  -2   3   7     1080.25      947.43     23.24 o 
  -1   3   7     1583.48     1908.25     50.12 o 
   0   3   7     3332.17     3598.18     78.47 o 
   1   3   7       10.55       12.83      5.54 o 
   2   3   7       78.72      122.10      7.17 o 
   3   3   7     1988.19     1949.19     47.97 o 
   4   3   7     4191.98     4241.10     99.05 o 
   5   3   7     5027.18     4961.76    127.20 o 
   6   3   7     1779.74     1769.09     43.06 o 
   7   3   7      730.32      725.45     23.37 o 
   8   3   7      967.25      983.12     29.83 o 
   9   3   7      813.24      900.39     32.94 o 
  10   3   7       71.99      108.76     25.10 o 
  11   3   7       88.32       29.89     26.57 o 
  12   3   7       51.73      -32.89     33.11 o 
 -13   4   7      270.54      239.08     25.24 o 
 -12   4   7      561.23      610.17     29.96 o 
 -11   4   7     1606.18     1759.67     57.40 o 
 -10   4   7     1112.65     1092.88     49.79 o 
  -9   4   7     2312.91     2293.16     59.61 o 
  -8   4   7      914.95      874.21     27.53 o 
  -7   4   7      607.33      591.36     17.81 o 
  -6   4   7      338.65      320.44     13.17 o 
  -5   4   7        6.53        9.75      6.76 o 
  -4   4   7      205.53      157.16      8.23 o 
  -3   4   7      950.00      829.91     21.65 o 
  -2   4   7     6684.31     6206.08    133.23 o 
  -1   4   7    25901.89    26546.69    644.14 o 
   0   4   7     6621.66     6905.00    148.39 o 
   1   4   7     3512.09     3521.88     81.45 o 
   2   4   7     5875.41     5978.53    137.77 o 
   3   4   7       25.67       27.96      7.97 o 
   4   4   7       24.61       16.39      8.69 o 
   5   4   7      221.47      246.62     12.77 o 
   6   4   7        4.60       -4.61     10.30 o 
   7   4   7      354.64      329.66     15.90 o 
   8   4   7      547.45      575.56     22.35 o 
   9   4   7     1771.92     1791.14     56.34 o 
  10   4   7     1021.73     1076.50     45.16 o 
  11   4   7      585.39      659.77     37.87 o 
  12   4   7      832.87      903.75     45.48 o 
 -13   5   7      132.26      123.40     24.88 o 
 -12   5   7       87.07       59.83     21.63 o 
 -11   5   7      160.64      152.11     20.98 o 
 -10   5   7     1358.19     1352.03     49.06 o 
  -9   5   7     2167.76     2199.80     57.89 o 
  -8   5   7     1180.76     1214.67     36.36 o 
  -7   5   7      583.01      555.93     17.63 o 
  -6   5   7     9229.25     9244.84    210.93 o 
  -5   5   7     3062.87     3003.28     66.90 o 
  -4   5   7     3322.13     3077.89     68.23 o 
  -3   5   7     4678.02     4687.73    101.53 o 
  -2   5   7     1303.28     1270.24     30.64 o 
  -1   5   7       19.84       26.27      6.86 o 
   0   5   7      905.42      968.98     25.17 o 
   1   5   7      606.35      672.82     24.24 o 
   2   5   7     1861.57     1909.46     47.49 o 
   3   5   7      451.78      391.97     14.79 o 
   4   5   7    10158.98    10338.77    236.18 o 
   5   5   7     6789.55     6826.92    157.17 o 
   6   5   7     3237.15     3223.88     77.96 o 
   7   5   7     1185.58     1135.21     33.79 o 
   8   5   7      885.73      881.30     32.24 o 
   9   5   7       84.30       98.11     17.46 o 
  10   5   7      154.37      147.02     27.19 o 
  11   5   7       76.24       40.38     28.66 o 
  12   5   7      206.05      241.09     50.41 o 
 -12   6   7      496.77      523.68     29.38 o 
 -11   6   7     1478.26     1599.44     54.59 o 
 -10   6   7     2582.09     2594.06     75.88 o 
  -9   6   7     1993.06     1946.33     52.81 o 
  -8   6   7     1050.97     1053.73     33.17 o 
  -7   6   7     1356.12     1342.51     34.61 o 
  -6   6   7      415.87      410.88     17.69 o 
  -5   6   7      181.71      189.54     10.38 o 
  -4   6   7      260.97      241.84     11.90 o 
  -3   6   7     3838.81     3778.85     82.57 o 
  -2   6   7     2905.89     2757.92     83.67 o 
  -1   6   7     5799.22     5519.59    139.60 o 
   0   6   7     5514.41     5855.96    127.31 o 
   1   6   7     4704.33     5090.10    126.93 o 
   2   6   7    10115.39    10840.19    288.72 o 
   3   6   7     1616.37     1636.17     42.38 o 
   4   6   7      292.56      315.90     14.41 o 
   5   6   7       86.29      107.43     11.95 o 
   6   6   7      184.72      141.00     12.99 o 
   7   6   7      995.09      911.87     28.30 o 
   8   6   7      107.43      131.23     18.20 o 
   9   6   7      851.98      817.80     32.75 o 
  10   6   7     1396.21     1490.52     59.97 o 
  11   6   7     1403.33     1584.40     69.61 o 
 -12   7   7      283.33      282.98     27.91 o 
 -11   7   7      314.07      270.80     23.72 o 
 -10   7   7      403.09      391.62     20.69 o 
  -9   7   7      304.81      288.42     17.46 o 
  -8   7   7      899.75      890.63     29.16 o 
  -7   7   7      643.43      612.95     19.43 o 
  -6   7   7     6346.45     6118.58    141.32 o 
  -5   7   7     1386.23     1366.94     36.35 o 
  -4   7   7     4486.75     4392.76     96.17 o 
  -3   7   7     1990.85     2008.13     46.36 o 
  -2   7   7      153.03      150.47      9.27 o 
  -1   7   7       33.66       19.10      9.53 o 
   0   7   7      360.62      415.05     20.20 o 
   1   7   7      518.41      612.86     26.91 o 
   2   7   7     2267.84     2543.32     67.34 o 
   3   7   7      361.93      354.97     17.07 o 
   4   7   7     7520.79     7542.19    186.43 o 
   5   7   7     1024.67     1054.12     31.45 o 
   6   7   7     2131.25     2086.72     54.33 o 
   7   7   7     1005.49      948.94     31.73 o 
   8   7   7      373.94      303.17     21.32 o 
   9   7   7      371.99      346.45     23.75 o 
  10   7   7      110.39      103.38     21.89 o 
  11   7   7       15.86      -27.26     28.59 o 
 -12   8   7       73.45      102.64     25.88 o 
 -11   8   7      390.35      375.32     28.46 o 
 -10   8   7      700.33      766.70     30.06 o 
  -9   8   7      211.43      197.12     16.91 o 
  -8   8   7      675.44      721.31     28.04 o 
  -7   8   7      367.98      370.04     19.41 o 
  -6   8   7       28.01       31.50     10.71 o 
  -5   8   7        9.08       -1.20      9.91 o 
  -4   8   7       84.99       84.77      9.90 o 
  -3   8   7     1776.72     1720.95     41.09 o 
  -2   8   7     3123.58     3269.10     92.79 o 
  -1   8   7     2887.72     3078.53     85.51 o 
   0   8   7     3240.27     3261.96    104.81 o 
   1   8   7     1994.35     2135.08     63.14 o 
   2   8   7      878.02      995.29     66.50 o 
   3   8   7      191.55      177.80     13.03 o 
   4   8   7        2.13       12.90     11.51 o 
   5   8   7       36.06       55.37     12.60 o 
   6   8   7       14.34      -12.95     12.95 o 
   7   8   7        6.73       -8.57     13.28 o 
   8   8   7      141.48      129.39     19.65 o 
   9   8   7      455.86      440.64     25.96 o 
  10   8   7      510.02      544.80     39.75 o 
  11   8   7      369.03      369.39     38.33 o 
 -11   9   7        2.71       -3.90     26.10 o 
 -10   9   7      156.76      114.99     19.27 o 
  -9   9   7      232.69      242.97     19.83 o 
  -8   9   7      190.71      179.99     17.85 o 
  -7   9   7      232.96      201.44     17.34 o 
  -6   9   7     2826.28     2839.14     69.66 o 
  -5   9   7      424.52      419.66     18.16 o 
  -4   9   7       82.29       78.72     11.97 o 
  -3   9   7       40.60       32.56      9.64 o 
  -2   9   7       30.37       21.60      9.87 o 
  -1   9   7       40.33       34.24     13.30 o 
   0   9   7        1.07        4.24     10.45 o 
   1   9   7      416.55      428.42     23.19 o 
   2   9   7      273.97      288.33     21.07 o 
   3   9   7     1116.69     1124.36     36.91 o 
   4   9   7     2207.91     2223.52     61.45 o 
   5   9   7     2558.00     2671.26     67.28 o 
   6   9   7      235.80      227.80     16.24 o 
   7   9   7      295.88      268.52     18.51 o 
   8   9   7      273.82      281.07     32.39 o 
   9   9   7        4.32      -22.35     22.35 o 
  10   9   7       12.26      -11.43     23.99 o 
 -11  10   7       69.01       60.16     25.62 o 
 -10  10   7        5.40        1.62     19.10 o 
  -9  10   7       32.54       51.54     18.22 o 
  -8  10   7      224.31      185.34     19.27 o 
  -7  10   7        0.01       -2.77     15.99 o 
  -6  10   7       19.70       21.02     13.84 o 
  -5  10   7       29.76       21.85     13.17 o 
  -4  10   7     2638.73     2596.08     64.83 o 
  -3  10   7      451.48      479.54     31.24 o 
  -2  10   7       42.68       33.32     14.13 o 
  -1  10   7      110.98       98.02     14.29 o 
   0  10   7      262.62      322.53     29.48 o 
   1  10   7        6.30        8.65     11.52 o 
   2  10   7     1351.42     1335.28     62.59 o 
   3  10   7        1.05      -14.42     14.42 o 
   4  10   7       65.93       75.37     21.47 o 
   5  10   7      155.32      148.75     21.47 o 
   6  10   7      101.12       80.41     16.39 o 
   7  10   7      135.03      113.76     21.60 o 
   8  10   7      194.04      179.85     24.11 o 
   9  10   7      229.54      244.92     27.04 o 
  10  10   7        9.79       18.33     25.78 o 
 -10  11   7       78.93       38.17     20.52 o 
  -9  11   7       19.28        4.42     19.44 o 
  -8  11   7       38.08       37.26     18.35 o 
  -7  11   7        0.82       -4.13     17.41 o 
  -6  11   7      142.03       90.99     15.49 o 
  -5  11   7      633.43      605.80     23.10 o 
  -4  11   7       58.97       41.07     13.79 o 
  -3  11   7      411.45      390.57     28.71 o 
  -2  11   7      134.18      153.37     18.87 o 
  -1  11   7       19.61       12.48     15.44 o 
   0  11   7       49.68       39.21     18.71 o 
   1  11   7      551.05      581.43     33.38 o 
   2  11   7       43.48       40.74     21.70 o 
   3  11   7        5.53        4.73     16.14 o 
   4  11   7      617.29      550.19     25.15 o 
   5  11   7      354.84      357.71     21.46 o 
   6  11   7        1.83        6.81     16.80 o 
   7  11   7        4.44      -21.64     21.64 o 
   8  11   7        1.22        4.23     23.04 o 
   9  11   7       19.40       14.27     25.07 o 
  -9  12   7      269.34      306.67     24.00 o 
  -8  12   7      213.73      203.45     21.87 o 
  -7  12   7       80.35       75.88     18.72 o 
  -6  12   7       30.08       37.88     16.02 o 
  -5  12   7      117.73       78.72     16.11 o 
  -4  12   7      268.21      258.12     18.87 o 
  -3  12   7      143.11      145.73     18.15 o 
  -2  12   7      102.64      106.40     17.27 o 
  -1  12   7      316.06      395.91     57.36 o 
   0  12   7        7.01       26.02     18.68 o 
   1  12   7      343.14      410.84     36.48 o 
   2  12   7       92.73       73.37     19.49 o 
   3  12   7      471.39      437.74     26.00 o 
   4  12   7      787.68      730.90     43.18 o 
   5  12   7       11.61       -0.05     17.80 o 
   6  12   7      226.53      219.67     20.46 o 
   7  12   7      105.53      141.51     25.67 o 
   8  12   7       29.88       45.42     31.17 o 
  -8  13   7      921.81      909.32     46.57 o 
  -7  13   7      462.49      465.83     36.90 o 
  -6  13   7       31.11       20.08     18.46 o 
  -5  13   7      472.49      502.65     26.46 o 
  -4  13   7      996.54     1030.32     61.02 o 
  -3  13   7      620.19      617.83     54.97 o 
  -2  13   7      565.84      685.44     78.21 o 
  -1  13   7        0.83       -4.39     24.26 o 
   0  13   7      447.11      565.03     49.26 o 
   1  13   7       56.57       32.31     19.93 o 
   2  13   7      501.14      490.96     38.59 o 
   3  13   7      235.44      204.12     23.15 o 
   4  13   7       51.45       57.94     21.32 o 
   5  13   7      327.81      317.29     25.62 o 
   6  13   7      524.40      470.98     36.63 o 
   7  13   7      342.66      350.21     46.76 o 
  -7  14   7       50.29       28.98     26.16 o 
  -6  14   7       62.37       72.94     27.75 o 
  -5  14   7       53.23       19.52     20.74 o 
  -4  14   7       54.27       46.05     20.72 o 
  -3  14   7      920.54     1091.51    135.11 o 
  -2  14   7     1523.91     1651.08     71.01 o 
  -1  14   7     1065.99     1164.58    116.71 o 
   0  14   7     1013.33     1106.67    112.72 o 
   1  14   7     1276.98     1314.83    154.84 o 
   2  14   7      347.93      358.27     26.55 o 
   3  14   7       40.86       59.00     22.72 o 
   4  14   7        6.16       -1.30     24.91 o 
   5  14   7        5.16      -18.72     21.79 o 
   6  14   7      108.71       74.39     30.94 o 
  -6  15   7     1278.14     1271.80     84.22 o 
  -5  15   7      953.50      880.31     47.12 o 
  -4  15   7      456.23      485.51     28.44 o 
  -3  15   7      418.71      502.69     40.19 o 
  -2  15   7       17.87       19.21     23.15 o 
  -1  15   7        2.08      -11.94     21.85 o 
   0  15   7        9.71      -17.02     22.77 o 
   1  15   7       44.36       28.56     25.80 o 
   2  15   7       89.60       67.71     24.23 o 
   3  15   7      601.37      575.99     32.86 o 
   4  15   7     1538.01     1575.58     61.45 o 
   5  15   7     1289.34     1210.66     58.33 o 
  -3  16   7      226.78      247.14     29.38 o 
  -2  16   7      139.76      182.94     26.03 o 
  -1  16   7     1034.51     1220.19     82.06 o 
   0  16   7      811.98      979.73    103.49 o 
   1  16   7      547.88      576.41     33.43 o 
   2  16   7      485.68      441.80     38.51 o 
 -13   0   8      298.01      330.06     37.97 o 
 -12   0   8      947.92     1015.28     56.19 o 
 -11   0   8     1594.95     1600.55     75.60 o 
 -10   0   8     1527.91     1649.84     75.65 o 
  -9   0   8     2094.82     2307.84     94.85 o 
  -8   0   8     5434.47     5193.88    160.94 o 
  -7   0   8      372.05      388.19     19.11 o 
  -6   0   8      977.52     1011.44     37.66 o 
  -5   0   8      614.71      590.10     24.72 o 
  -4   0   8     1396.85     1346.21     45.22 o 
  -3   0   8     5296.98     5336.09    162.92 o 
  -2   0   8     5677.84     5413.53    164.75 o 
  -1   0   8     5270.10     4883.41    171.19 o 
   1   0   8      940.54      773.53     34.37 o 
   2   0   8    24624.15    24505.12    845.74 o 
   3   0   8     7523.87     7415.81    226.46 o 
   4   0   8     2800.72     2814.51     89.68 o 
   5   0   8      251.47      194.88     15.17 o 
   6   0   8      194.41      155.13     15.29 o 
   7   0   8       20.45       -2.75     16.00 o 
   8   0   8      102.13       90.99     22.12 o 
   9   0   8      105.79       73.21     51.45 o 
  10   0   8      913.03      922.51     64.74 o 
  11   0   8      397.01      315.22     49.19 o 
  12   0   8      449.77      385.19     56.03 o 
 -13   1   8      427.90      494.24     29.56 o 
 -12   1   8      698.54      685.22     31.80 o 
 -11   1   8       25.74       39.43     19.25 o 
 -10   1   8        0.77       28.53     17.63 o 
  -9   1   8     1600.79     1596.90     50.61 o 
  -8   1   8     1683.66     1719.07     41.79 o 
  -7   1   8     2471.78     2528.65     57.35 o 
  -6   1   8     2815.74     2767.02     61.96 o 
  -5   1   8     2567.69     2284.46     51.54 o 
  -4   1   8     6744.84     6548.89    141.11 o 
  -3   1   8     7028.77     6760.91    145.32 o 
  -2   1   8     7391.65     7502.89    160.84 o 
  -1   1   8      344.16      276.08     11.07 o 
   0   1   8     1421.71     1383.27     37.55 o 
   1   1   8      544.12      521.62     22.64 o 
   2   1   8      943.56      924.70     23.57 o 
   3   1   8     2444.35     2377.26     53.54 o 
   4   1   8     3295.15     3311.48     73.43 o 
   5   1   8     2263.76     2173.52     50.87 o 
   6   1   8     4529.37     4718.56    104.26 o 
   7   1   8     1740.49     1809.44     45.24 o 
   8   1   8     2302.14     2429.15     62.08 o 
   9   1   8      869.92      918.32     33.42 o 
  10   1   8      626.57      682.50     40.21 o 
  11   1   8      253.46      225.48     33.62 o 
  12   1   8        0.63       -9.51     35.17 o 
 -13   2   8      967.67     1017.76     40.30 o 
 -12   2   8      904.61      955.06     37.60 o 
 -11   2   8      670.50      657.97     30.97 o 
 -10   2   8     2448.48     2525.67     73.87 o 
  -9   2   8     1325.14     1388.55     40.58 o 
  -8   2   8      627.47      637.32     19.29 o 
  -7   2   8      806.16      836.02     23.76 o 
  -6   2   8      579.91      545.42     16.24 o 
  -5   2   8       32.55       34.21      6.90 o 
  -4   2   8      281.02      278.29     10.04 o 
  -3   2   8      614.12      577.57     16.24 o 
  -2   2   8     2652.69     2400.13     53.19 o 
  -1   2   8     1208.59     1065.94     27.66 o 
   0   2   8     9560.14     9699.13    221.27 o 
   1   2   8     6657.53     6650.71    152.89 o 
   2   2   8     5617.25     5597.44    120.93 o 
   3   2   8     3323.93     3290.73     72.62 o 
   4   2   8     2318.07     2339.64     52.99 o 
   5   2   8      292.52      281.32     11.96 o 
   6   2   8       64.49       44.31      9.37 o 
   7   2   8      120.86      103.35     11.97 o 
   8   2   8       46.09       31.92     12.25 o 
   9   2   8      515.56      527.48     24.84 o 
  10   2   8     1230.22     1271.51     58.12 o 
  11   2   8      484.94      522.49     39.73 o 
  12   2   8      213.37      253.32     36.95 o 
 -13   3   8      137.36      130.31     24.17 o 
 -12   3   8      192.66      230.87     23.65 o 
 -11   3   8       23.24       22.55     19.39 o 
 -10   3   8        0.50        7.24     17.66 o 
  -9   3   8      596.23      556.54     25.98 o 
  -8   3   8      428.89      378.07     14.60 o 
  -7   3   8       18.09       18.31      8.40 o 
  -6   3   8     2031.51     2044.90     47.25 o 
  -5   3   8     3977.12     4070.63     89.09 o 
  -4   3   8     5053.45     5229.36    113.23 o 
  -3   3   8     2072.02     1903.92     43.34 o 
  -2   3   8     1810.92     1723.18     39.26 o 
  -1   3   8        8.77       13.21      5.89 o 
   0   3   8       66.67       66.16      6.37 o 
   1   3   8      614.14      742.34     20.26 o 
   2   3   8        4.26       15.15      5.98 o 
   3   3   8      227.52      196.42     10.26 o 
   4   3   8      101.96       81.28     12.35 o 
   5   3   8      447.75      434.38     16.17 o 
   6   3   8     2941.79     2890.35     70.66 o 
   7   3   8     2063.04     2131.13     55.03 o 
   8   3   8     1441.05     1563.34     44.11 o 
   9   3   8      496.17      472.90     23.66 o 
  10   3   8       37.84       34.43     24.68 o 
  11   3   8        1.38      -30.35     30.35 o 
  12   3   8        3.64      -33.90     33.90 o 
 -13   4   8       19.28       15.31     23.11 o 
 -12   4   8       15.02        1.94     21.31 o 
 -11   4   8        4.95       -7.05     19.47 o 
 -10   4   8      119.80       98.38     19.02 o 
  -9   4   8     1391.55     1426.21     41.79 o 
  -8   4   8     1082.85     1043.87     32.68 o 
  -7   4   8       25.73       21.23      9.10 o 
  -6   4   8       66.38       75.02      8.59 o 
  -5   4   8      526.39      509.32     15.41 o 
  -4   4   8      538.72      503.30     14.87 o 
  -3   4   8        4.19       -0.09      6.33 o 
  -2   4   8     2037.42     2010.13     45.39 o 
  -1   4   8     1938.14     1933.04     44.17 o 
   0   4   8      493.49      486.04     14.73 o 
   1   4   8       10.15        2.95      6.41 o 
   2   4   8     1230.63     1206.40     32.53 o 
   3   4   8     2382.18     2337.96     56.96 o 
   4   4   8      116.06      115.07     10.59 o 
   5   4   8       10.74       14.42     10.12 o 
   6   4   8        0.27      -10.43     10.43 o 
   7   4   8      181.61      180.38     13.65 o 
   8   4   8       81.31       59.69     12.72 o 
   9   4   8        4.84      -11.08     16.36 o 
  10   4   8      344.29      243.94     28.04 o 
  11   4   8      156.33      127.23     29.23 o 
  12   4   8      557.67      558.91     43.45 o 
 -12   5   8        0.05       -1.56     21.66 o 
 -11   5   8      105.88       80.61     21.03 o 
 -10   5   8      145.03      168.97     20.07 o 
  -9   5   8       27.48        4.11     13.33 o 
  -8   5   8      156.10      150.23     13.84 o 
  -7   5   8       30.61       39.60      9.85 o 
  -6   5   8      951.12      959.96     26.52 o 
  -5   5   8       12.43       34.33      7.95 o 
  -4   5   8       71.85       60.67      7.97 o 
  -3   5   8        0.67       -3.26      7.19 o 
  -2   5   8        0.20        5.09      7.04 o 
  -1   5   8       83.89       62.61      8.52 o 
   0   5   8      485.75      541.53     16.31 o 
   1   5   8      443.04      438.12     14.28 o 
   2   5   8      117.97      122.79     11.42 o 
   3   5   8      123.02      131.18     15.98 o 
   4   5   8      123.55      121.08     11.24 o 
   5   5   8        7.05       15.31     11.46 o 
   6   5   8      214.99      236.03     14.39 o 
   7   5   8      366.02      370.52     17.51 o 
   8   5   8       24.98        0.02     15.22 o 
   9   5   8      101.72       67.22     17.38 o 
  10   5   8       63.19       26.65     25.46 o 
  11   5   8        2.12      -27.71     27.71 o 
 -12   6   8        2.20        5.33     28.11 o 
 -11   6   8        1.17       11.94     20.85 o 
 -10   6   8       10.60       32.28     18.76 o 
  -9   6   8      457.42      452.83     20.16 o 
  -8   6   8       33.03       41.78     13.05 o 
  -7   6   8        1.00        1.95      9.48 o 
  -6   6   8      909.76      878.88     26.66 o 
  -5   6   8        7.42        7.93      8.54 o 
  -4   6   8      164.43      168.99     10.59 o 
  -3   6   8      169.53      162.76      9.57 o 
  -2   6   8       38.50       34.18      8.56 o 
  -1   6   8      336.87      341.92     12.62 o 
   0   6   8       48.81       69.99      9.72 o 
   1   6   8       75.96       75.75     10.48 o 
   2   6   8      939.02     1008.76     37.11 o 
   3   6   8      159.75      153.61     11.73 o 
   4   6   8      215.64      222.67     13.40 o 
   5   6   8        5.06        0.91     11.44 o 
   6   6   8       59.35       65.49     12.88 o 
   7   6   8        0.62        7.85     13.04 o 
   8   6   8      250.38      279.44     20.76 o 
   9   6   8        7.75        9.52     27.47 o 
  10   6   8       82.96       82.78     26.75 o 
  11   6   8        7.23      -28.04     28.04 o 
 -12   7   8       16.12       29.55     25.23 o 
 -11   7   8       49.73       43.57     24.53 o 
 -10   7   8       13.19       19.59     16.06 o 
  -9   7   8        1.44      -14.21     14.21 o 
  -8   7   8      142.36      115.27     14.45 o 
  -7   7   8      350.88      344.56     14.71 o 
  -6   7   8      731.10      720.64     21.79 o 
  -5   7   8      922.59      951.67     26.42 o 
  -4   7   8       49.84       45.34      9.42 o 
  -3   7   8     1967.42     1895.98     44.48 o 
  -2   7   8     2660.52     2712.22     65.52 o 
  -1   7   8      196.94      203.37     11.04 o 
   0   7   8      201.94      221.38     12.83 o 
   1   7   8        0.10       -5.19      8.91 o 
   2   7   8      197.87      242.91     23.86 o 
   3   7   8     1182.05     1191.53     36.26 o 
   4   7   8      687.05      663.72     22.62 o 
   5   7   8       14.13        6.47     11.98 o 
   6   7   8       35.32       24.78     12.95 o 
   7   7   8      628.21      594.65     22.78 o 
   8   7   8     1126.21     1107.61     38.14 o 
   9   7   8      305.90      317.32     23.73 o 
  10   7   8        8.72       -5.39     26.73 o 
  11   7   8       74.75       69.23     30.05 o 
 -11   8   8      479.01      483.43     30.99 o 
 -10   8   8     1217.55     1296.24     43.74 o 
  -9   8   8      943.10      950.95     34.54 o 
  -8   8   8       70.18       77.83     14.73 o 
  -7   8   8     1278.27     1279.39     35.06 o 
  -6   8   8      286.35      273.51     15.42 o 
  -5   8   8       84.03       89.32     11.79 o 
  -4   8   8      352.18      321.95     13.70 o 
  -3   8   8      647.44      586.79     18.10 o 
  -2   8   8     1914.33     1954.37     49.08 o 
  -1   8   8      663.76      756.04     47.60 o 
   0   8   8      824.35      916.80     39.15 o 
   1   8   8     1791.04     1816.49     55.62 o 
   2   8   8      415.47      436.96     17.97 o 
   3   8   8     5132.77     5183.33    130.75 o 
   4   8   8     2044.29     2142.95     63.53 o 
   5   8   8       34.54        1.12     13.06 o 
   6   8   8       75.98       35.54     13.91 o 
   7   8   8        0.35      -11.68     14.12 o 
   8   8   8       42.60       27.25     19.14 o 
   9   8   8        4.12       -8.96     20.52 o 
  10   8   8      284.73      306.34     27.73 o 
 -11   9   8       27.40        1.83     24.27 o 
 -10   9   8      188.38      194.39     20.65 o 
  -9   9   8      148.62      159.37     19.04 o 
  -8   9   8      266.92      244.88     22.49 o 
  -7   9   8      402.15      397.24     21.84 o 
  -6   9   8      702.28      709.56     26.90 o 
  -5   9   8     3307.60     3209.83     73.18 o 
  -4   9   8     6171.14     5929.39    129.23 o 
  -3   9   8     3208.56     3230.68     83.07 o 
  -2   9   8      983.49     1108.99     71.96 o 
  -1   9   8       65.79       89.95     11.53 o 
   0   9   8       37.51       17.10     10.97 o 
   1   9   8       91.78      106.84     14.40 o 
   2   9   8      151.45      137.65     14.37 o 
   3   9   8      334.73      318.57     17.21 o 
   4   9   8       18.66        1.54     13.24 o 
   5   9   8     2255.48     2214.82     58.05 o 
   6   9   8     2534.55     2460.95     63.80 o 
   7   9   8     2523.16     2558.00     70.78 o 
   8   9   8     1284.97     1246.81     49.78 o 
   9   9   8      300.89      317.48     29.95 o 
  10   9   8       78.41       75.22     25.40 o 
 -10  10   8      811.13      865.05     37.03 o 
  -9  10   8     1232.29     1267.50     47.13 o 
  -8  10   8      764.00      738.11     32.42 o 
  -7  10   8      707.51      644.55     28.80 o 
  -6  10   8       10.35       28.65     14.56 o 
  -5  10   8     1164.22     1181.02     35.58 o 
  -4  10   8      203.44      198.81     17.62 o 
  -3  10   8     1098.78     1176.23     74.82 o 
  -2  10   8      907.21      888.42     59.48 o 
  -1  10   8     1689.44     1862.31     92.17 o 
   0  10   8     3122.95     3095.41    101.68 o 
   1  10   8     4096.66     4212.30    117.89 o 
   2  10   8     2579.99     2539.24     75.52 o 
   3  10   8     1569.47     1554.13     47.39 o 
   4  10   8      167.88      178.21     17.98 o 
   5  10   8      997.99      938.83     32.79 o 
   6  10   8        1.51      -10.24     16.09 o 
   7  10   8       11.38       -3.74     24.95 o 
   8  10   8        8.24      -22.96     22.96 o 
   9  10   8       44.30       73.72     25.15 o 
 -10  11   8        0.61       12.82     20.61 o 
  -9  11   8      506.36      547.46     36.53 o 
  -8  11   8      809.85      759.18     31.45 o 
  -7  11   8     1428.02     1401.30     46.61 o 
  -6  11   8      945.29      902.84     29.93 o 
  -5  11   8      382.16      384.51     19.77 o 
  -4  11   8     1430.56     1520.51     46.90 o 
  -3  11   8     2803.88     2893.47     92.53 o 
  -2  11   8     2267.07     2366.22     94.55 o 
  -1  11   8      741.82      790.22     78.85 o 
   0  11   8      833.93      827.50     82.68 o 
   1  11   8       43.04       58.35     15.71 o 
   2  11   8      706.84      718.73     28.04 o 
   3  11   8     2958.98     3071.75     82.93 o 
   4  11   8      848.48      854.70     32.05 o 
   5  11   8      612.60      595.77     41.25 o 
   6  11   8      291.13      305.04     21.21 o 
   7  11   8      527.13      564.00     32.21 o 
   8  11   8     1282.95     1265.44     66.23 o 
   9  11   8      520.46      627.13    115.31 o 
  -9  12   8      537.51      526.17     35.46 o 
  -8  12   8      532.51      561.09     28.22 o 
  -7  12   8      572.31      494.09     26.09 o 
  -6  12   8       32.21        8.10     16.30 o 
  -5  12   8      227.12      209.12     18.08 o 
  -4  12   8      261.95      249.49     19.80 o 
  -3  12   8      297.75      276.08     20.73 o 
  -2  12   8      434.89      557.47     78.75 o 
  -1  12   8      206.30      329.69     58.33 o 
   0  12   8     1457.09     1616.56     92.62 o 
   1  12   8     1342.39     1294.99     60.85 o 
   2  12   8     1575.06     1704.30     57.08 o 
   3  12   8     3055.86     3085.60     99.31 o 
   4  12   8     1245.70     1191.42     44.34 o 
   5  12   8        4.72       14.99     18.75 o 
   6  12   8       34.78       15.66     20.88 o 
   7  12   8        2.41      -24.13     24.93 o 
   8  12   8      107.43      130.09     48.02 o 
  -8  13   8      299.56      291.78     26.63 o 
  -7  13   8      430.93      483.35     32.63 o 
  -6  13   8      666.97      664.65     29.31 o 
  -5  13   8     1251.08     1269.98     89.03 o 
  -4  13   8      333.55      367.31     24.00 o 
  -3  13   8      316.16      379.15     42.85 o 
  -2  13   8      798.87      739.85     42.22 o 
  -1  13   8       51.28       38.63     19.75 o 
   0  13   8       18.79       15.31     19.39 o 
   1  13   8        6.40      -20.40     20.40 o 
   2  13   8        9.93       -6.91     19.70 o 
   3  13   8        7.66       -8.79     21.69 o 
   4  13   8      815.47      750.67     34.64 o 
   5  13   8      562.40      541.89     44.39 o 
   6  13   8      980.95      986.84     40.97 o 
   7  13   8      555.56      522.51     99.87 o 
  -7  14   8        3.46       -2.00     23.60 o 
  -6  14   8      165.26      128.33     26.83 o 
  -5  14   8       24.65       39.79     21.47 o 
  -4  14   8        4.99        6.05     20.47 o 
  -3  14   8      296.98      322.60     27.42 o 
  -2  14   8      228.92      236.97     31.60 o 
  -1  14   8      194.12      231.69     40.33 o 
   0  14   8      982.31     1205.14    136.50 o 
   1  14   8      327.95      335.05     47.55 o 
   2  14   8      403.51      446.14     29.02 o 
   3  14   8       76.65       97.07     23.01 o 
   4  14   8       16.28      -22.29     22.29 o 
   5  14   8       19.59       46.23     23.29 o 
   6  14   8      123.59       71.34     50.08 o 
  -5  15   8       62.76       55.94     30.99 o 
  -4  15   8      532.06      552.05     38.42 o 
  -3  15   8      249.42      234.28     28.52 o 
  -2  15   8       46.40       45.06     22.66 o 
  -1  15   8        8.48       33.13     27.36 o 
   0  15   8        8.12      -21.03     23.09 o 
   1  15   8      237.21      301.41     30.29 o 
   2  15   8      180.98      157.00     26.66 o 
   3  15   8        4.84       40.88     24.34 o 
   4  15   8       20.03      -28.46     28.46 o 
  -2  16   8        8.89      -12.17     25.67 o 
  -1  16   8       19.28       30.83     25.02 o 
   0  16   8        4.75       12.05     25.51 o 
   1  16   8      110.47       41.12     25.89 o 
 -13   1   9      298.26      338.44     31.80 o 
 -12   1   9       67.01       67.27     22.00 o 
 -11   1   9      107.00       57.80     20.34 o 
 -10   1   9      234.46      201.18     20.27 o 
  -9   1   9      497.36      436.12     22.75 o 
  -8   1   9       32.67       34.85      9.85 o 
  -7   1   9       87.91       72.58      8.88 o 
  -6   1   9      661.13      681.86     19.95 o 
  -5   1   9        5.55        2.44      6.93 o 
  -4   1   9      797.47      749.68     20.96 o 
  -3   1   9      375.45      320.66     10.66 o 
  -2   1   9      295.87      305.91     10.63 o 
  -1   1   9     2866.12     3037.28     77.02 o 
   0   1   9      606.41      566.61     18.81 o 
   1   1   9        2.02        7.91     11.57 o 
   2   1   9      212.37      202.11     11.54 o 
   3   1   9        0.57       -1.06      8.17 o 
   4   1   9       66.97       87.77      9.37 o 
   5   1   9       50.05       12.44     11.77 o 
   6   1   9      570.69      516.52     17.50 o 
   7   1   9      202.66      212.10     16.80 o 
   8   1   9      360.76      369.53     17.73 o 
   9   1   9      202.60      197.08     20.84 o 
  10   1   9       18.51      -13.72     27.71 o 
  11   1   9        3.94      -31.56     31.56 o 
  12   1   9       23.71      -16.88     34.38 o 
 -13   2   9        4.27        1.58     23.29 o 
 -12   2   9       95.04       91.16     22.26 o 
 -11   2   9      776.05      800.12     33.02 o 
 -10   2   9     1696.95     1748.56     56.12 o 
  -9   2   9      181.04      209.78     14.92 o 
  -8   2   9       76.99       67.32      9.92 o 
  -7   2   9      427.42      382.36     14.41 o 
  -6   2   9     1733.38     1754.24     41.55 o 
  -5   2   9     1208.40     1259.00     31.28 o 
  -4   2   9      914.98      903.94     23.96 o 
  -3   2   9       17.05       19.42      6.25 o 
  -2   2   9     1353.54     1464.00     34.20 o 
  -1   2   9     2323.21     2437.93     54.41 o 
   0   2   9      855.85      786.18     24.98 o 
   1   2   9      457.22      342.34     13.75 o 
   2   2   9     2311.35     2082.72     47.54 o 
   3   2   9     1329.20     1265.31     31.42 o 
   4   2   9      257.12      249.26     11.04 o 
   5   2   9     1707.16     1818.62     43.82 o 
   6   2   9      146.31      147.20     12.31 o 
   7   2   9      676.68      649.78     22.75 o 
   8   2   9      230.69      259.92     21.31 o 
   9   2   9      211.66      209.32     21.27 o 
  10   2   9      165.04      116.17     29.54 o 
  11   2   9      321.30      333.71     35.82 o 
 -13   3   9       90.35      112.22     24.78 o 
 -12   3   9       68.72      109.87     22.69 o 
 -11   3   9       46.02       44.88     20.51 o 
 -10   3   9      329.53      320.41     22.19 o 
  -9   3   9      735.12      638.22     23.37 o 
  -8   3   9      290.39      265.67     13.22 o 
  -7   3   9      448.99      450.59     15.80 o 
  -6   3   9     1092.49     1115.38     29.23 o 
  -5   3   9     1335.84     1329.41     32.66 o 
  -4   3   9     7468.68     7437.89    160.30 o 
  -3   3   9     4319.24     4237.91     92.30 o 
  -2   3   9     3874.74     3685.99     80.55 o 
  -1   3   9     2576.15     2456.10     54.88 o 
   0   3   9      420.94      335.19     11.10 o 
   1   3   9     1593.28     1568.10     44.57 o 
   2   3   9       64.67       64.75      7.91 o 
   3   3   9      709.21      723.00     20.55 o 
   4   3   9       34.48       41.09     12.32 o 
   5   3   9       75.01       70.44     10.71 o 
   6   3   9     1963.51     2034.08     52.76 o 
   7   3   9     2055.82     2121.90     55.38 o 
   8   3   9      730.70      698.45     24.75 o 
   9   3   9      891.98      961.03     39.54 o 
  10   3   9      298.70      298.04     28.88 o 
  11   3   9      540.10      623.18     41.85 o 
 -12   4   9      625.40      724.04     33.21 o 
 -11   4   9      443.49      421.23     25.77 o 
 -10   4   9     1186.69     1181.50     41.95 o 
  -9   4   9     2281.89     2333.53     61.13 o 
  -8   4   9     2809.61     2793.90     70.43 o 
  -7   4   9     2737.13     2717.56     61.96 o 
  -6   4   9     4539.02     4507.98     99.01 o 
  -5   4   9      286.57      270.60     11.38 o 
  -4   4   9       46.96       52.61      7.85 o 
  -3   4   9      596.56      551.93     16.33 o 
  -2   4   9      620.47      569.68     16.62 o 
  -1   4   9       20.95       34.46      8.43 o 
   0   4   9      198.16      163.88     11.89 o 
   1   4   9    11659.72    11607.83    247.97 o 
   2   4   9    12611.81    12553.24    268.03 o 
   3   4   9     6189.32     6113.84    141.09 o 
   4   4   9     3765.29     3826.71     90.40 o 
   5   4   9      115.15      116.91     11.53 o 
   6   4   9       43.17       35.70     14.80 o 
   7   4   9     1623.07     1586.68     44.78 o 
   8   4   9      220.62      254.41     16.42 o 
   9   4   9        1.47       -6.85     18.42 o 
  10   4   9       21.98      -24.79     24.79 o 
  11   4   9      362.05      355.99     36.41 o 
 -12   5   9     1029.77     1002.10     39.67 o 
 -11   5   9      872.47      881.82     35.44 o 
 -10   5   9        9.30       27.10     18.68 o 
  -9   5   9      837.65      782.91     26.76 o 
  -8   5   9      448.86      395.93     18.32 o 
  -7   5   9       30.69       53.01     10.36 o 
  -6   5   9      205.94      201.92     11.34 o 
  -5   5   9     4871.25     4783.15    104.70 o 
  -4   5   9     9310.12     9168.65    196.95 o 
  -3   5   9     7223.54     7075.40    152.39 o 
  -2   5   9     1124.02      999.28     26.21 o 
  -1   5   9     1588.32     1563.02     37.61 o 
   0   5   9     4410.86     4429.58     97.13 o 
   1   5   9     1770.49     1643.52     54.45 o 
   2   5   9      206.01      206.12     12.30 o 
   3   5   9      346.66      366.43     16.95 o 
   4   5   9     1016.77      926.84     28.02 o 
   5   5   9     2519.62     2421.16     60.87 o 
   6   5   9     1752.86     1809.83     55.20 o 
   7   5   9     2564.22     2709.47     68.34 o 
   8   5   9     1818.42     1910.45     58.93 o 
   9   5   9     1571.52     1690.07     55.40 o 
  10   5   9      465.81      486.93     33.24 o 
  11   5   9       14.15      -28.17     28.17 o 
 -12   6   9      142.22      162.01     24.85 o 
 -11   6   9      160.84      184.13     23.02 o 
 -10   6   9     1161.82     1223.64     45.35 o 
  -9   6   9     2083.57     2182.93     58.40 o 
  -8   6   9     5008.17     4982.38    120.07 o 
  -7   6   9     2816.44     2788.13     63.96 o 
  -6   6   9     2840.39     2892.51     65.57 o 
  -5   6   9      108.26      107.32      9.90 o 
  -4   6   9      288.21      276.27     12.03 o 
  -3   6   9       51.49       54.07      8.96 o 
  -2   6   9       29.45       21.85      9.12 o 
  -1   6   9     1562.39     1526.12     37.47 o 
   0   6   9     4228.87     4206.81     92.76 o 
   1   6   9     2760.29     2628.23     59.74 o 
   2   6   9     3883.17     3840.66     91.17 o 
   3   6   9      594.39      655.01     21.86 o 
   4   6   9     7958.57     8117.05    186.76 o 
   5   6   9     2124.07     2143.35     55.33 o 
   6   6   9     1190.15     1167.00     34.82 o 
   7   6   9      257.94      281.63     16.93 o 
   8   6   9        0.71        9.62     16.81 o 
   9   6   9      322.61      354.78     28.50 o 
  10   6   9      274.16      284.70     29.94 o 
  11   6   9      154.40      123.06     30.32 o 
 -12   7   9      357.29      328.45     51.60 o 
 -11   7   9      561.51      648.20     31.36 o 
 -10   7   9       27.67       29.40     16.56 o 
  -9   7   9       80.11       49.54     15.26 o 
  -8   7   9       24.99       26.66     13.91 o 
  -7   7   9      855.76      806.10     25.50 o 
  -6   7   9      277.64      262.12     13.10 o 
  -5   7   9     1858.19     1801.33     43.60 o 
  -4   7   9    11604.58    11293.57    242.19 o 
  -3   7   9     5627.33     5478.03    119.42 o 
  -2   7   9      808.06      815.54     23.63 o 
  -1   7   9     2091.08     2110.15     49.91 o 
   0   7   9       84.71       65.28      9.90 o 
   1   7   9      593.73      617.74     19.48 o 
   2   7   9     1103.12     1168.62     48.33 o 
   3   7   9     1006.53     1024.42     33.79 o 
   4   7   9       43.99       44.09     12.39 o 
   5   7   9       13.59        3.40     12.57 o 
   6   7   9     2585.77     2536.24     64.67 o 
   7   7   9     1792.64     1905.43     52.45 o 
   8   7   9      902.49      948.66     35.52 o 
   9   7   9     1180.49     1116.11     45.95 o 
  10   7   9      206.15      238.78     22.86 o 
 -11   8   9      270.62      328.26     29.05 o 
 -10   8   9      598.36      635.54     38.96 o 
  -9   8   9      455.08      440.39     23.11 o 
  -8   8   9     1285.75     1262.94     39.69 o 
  -7   8   9     1120.96     1093.62     30.96 o 
  -6   8   9      505.04      492.18     17.84 o 
  -5   8   9      236.31      234.33     13.33 o 
  -4   8   9      432.09      425.41     15.92 o 
  -3   8   9       57.38       50.13     10.47 o 
  -2   8   9       48.47       10.59     10.22 o 
  -1   8   9      200.95      201.07     12.09 o 
   0   8   9     1010.13     1100.39     59.31 o 
   1   8   9     2052.77     2166.41     59.42 o 
   2   8   9     6662.08     6954.51    173.37 o 
   3   8   9     1341.28     1460.14     47.71 o 
   4   8   9      907.90      845.08     27.72 o 
   5   8   9      113.36      119.67     14.80 o 
   6   8   9      159.31      157.90     15.86 o 
   7   8   9      157.69      142.13     16.29 o 
   8   8   9      103.85       71.76     20.13 o 
   9   8   9        1.87        6.62     21.25 o 
  10   8   9       12.33      -24.35     24.35 o 
 -11   9   9       81.19       78.69     25.88 o 
 -10   9   9        9.66       -6.47     18.93 o 
  -9   9   9       12.95       22.68     17.94 o 
  -8   9   9       18.39       15.07     17.02 o 
  -7   9   9      423.91      405.93     18.63 o 
  -6   9   9      771.95      800.34     27.02 o 
  -5   9   9       12.76       10.53     11.43 o 
  -4   9   9      212.56      197.66     12.86 o 
  -3   9   9      831.89      807.26     25.66 o 
  -2   9   9      644.79      650.16     41.00 o 
  -1   9   9     1030.32     1184.25     71.21 o 
   0   9   9      503.08      481.53     20.37 o 
   1   9   9       17.50       27.21     13.15 o 
   2   9   9        5.51        3.78     14.41 o 
   3   9   9      108.79       87.86     14.94 o 
   4   9   9      286.44      292.71     19.37 o 
   5   9   9       87.27       75.25     14.85 o 
   6   9   9      395.53      363.43     19.72 o 
   7   9   9      742.26      702.79     27.91 o 
   8   9   9      154.02      147.89     23.25 o 
   9   9   9       91.94       93.06     28.22 o 
 -10  10   9       21.54       61.52     20.42 o 
  -9  10   9        0.93       -6.19     18.80 o 
  -8  10   9       13.03        2.46     17.86 o 
  -7  10   9       48.11       55.18     17.07 o 
  -6  10   9      878.59      902.10     45.19 o 
  -5  10   9       57.47       33.63     14.87 o 
  -4  10   9        1.55        2.93     13.47 o 
  -3  10   9        2.00      -13.81     13.81 o 
  -2  10   9      610.75      572.32     43.05 o 
  -1  10   9      605.38      670.09     54.46 o 
   0  10   9       74.87       71.93     14.07 o 
   1  10   9        1.71        7.02     13.37 o 
   2  10   9      154.15      150.38     15.77 o 
   3  10   9        2.53        1.42     16.04 o 
   4  10   9      787.41      739.52     35.52 o 
   5  10   9      105.72      140.12     20.28 o 
   6  10   9       12.38        7.59     17.13 o 
   7  10   9        2.69      -14.75     21.54 o 
   8  10   9        0.63        9.69     23.54 o 
   9  10   9        1.09      -16.37     25.04 o 
  -9  11   9      107.30      106.79     21.20 o 
  -8  11   9        4.05       -3.48     19.21 o 
  -7  11   9        3.18      -14.38     17.89 o 
  -6  11   9        0.06       17.97     15.70 o 
  -5  11   9       47.39       62.97     15.68 o 
  -4  11   9      276.26      284.13     19.04 o 
  -3  11   9      591.48      563.58     33.56 o 
  -2  11   9       19.56       25.15     14.54 o 
  -1  11   9       30.82       23.25     14.69 o 
   0  11   9        0.81       17.09     16.88 o 
   1  11   9       49.86       39.30     16.33 o 
   2  11   9      180.89      151.95     18.47 o 
   3  11   9       57.66       56.57     24.30 o 
   4  11   9       65.88       36.99     18.55 o 
   5  11   9      178.28      120.86     19.89 o 
   6  11   9        6.71       11.89     18.17 o 
   7  11   9        7.88       40.78     23.83 o 
   8  11   9       49.95       80.79     33.69 o 
  -8  12   9       61.04       36.79     20.78 o 
  -7  12   9      405.96      413.51     25.20 o 
  -6  12   9      148.38      125.52     18.13 o 
  -5  12   9        3.65       21.86     17.60 o 
  -4  12   9       37.18       22.11     16.93 o 
  -3  12   9        0.28       -9.45     17.56 o 
  -2  12   9        1.14        3.57     17.14 o 
  -1  12   9       55.41       52.11     19.10 o 
   0  12   9       77.00       75.07     22.34 o 
   1  12   9       78.53      108.96     20.48 o 
   2  12   9      527.21      543.81     28.86 o 
   3  12   9      324.36      346.04     25.40 o 
   4  12   9       12.29      -19.71     19.71 o 
   5  12   9       43.51       20.02     19.40 o 
   6  12   9      620.22      568.63     28.66 o 
   7  12   9       15.31       18.08     25.36 o 
  -7  13   9       25.76       56.02     31.40 o 
  -6  13   9        4.42      -25.14     25.14 o 
  -5  13   9     1375.56     1384.80     46.60 o 
  -4  13   9      569.27      585.19     35.22 o 
  -3  13   9     1011.34      938.07     40.62 o 
  -2  13   9      355.34      416.28     45.14 o 
  -1  13   9      498.20      687.15     72.39 o 
   0  13   9      502.30      530.54     54.97 o 
   1  13   9      184.42      151.35     21.99 o 
   2  13   9       24.96       43.05     26.32 o 
   3  13   9       26.06      -17.69     20.72 o 
   4  13   9        0.95        9.67     22.19 o 
   5  13   9      241.56      227.31     25.23 o 
   6  13   9      159.37      179.75     24.54 o 
  -6  14   9      491.12      474.41     32.89 o 
  -5  14   9      639.22      633.87     31.56 o 
  -4  14   9      185.14      161.11     23.52 o 
  -3  14   9       89.57       77.73     25.48 o 
  -2  14   9      166.80      189.51     31.53 o 
  -1  14   9      100.00      129.33     22.80 o 
   0  14   9      199.79      225.13     24.16 o 
   1  14   9     1151.37     1328.44    145.99 o 
   2  14   9     1076.63     1130.37     99.25 o 
   3  14   9     1038.87     1030.22     68.23 o 
   4  14   9      234.70      187.55     25.34 o 
   5  14   9        9.47        8.39     31.12 o 
  -4  15   9      857.86      871.28     49.98 o 
  -3  15   9      649.98      693.51     58.07 o 
  -2  15   9      811.73      917.81     65.41 o 
  -1  15   9     1120.05     1323.01     96.64 o 
   0  15   9       89.53       77.09     34.26 o 
   1  15   9       32.79       -5.22     23.28 o 
   2  15   9        1.12       37.66     32.35 o 
   3  15   9       98.11       24.19     24.28 o 
 -13   0  10        8.08        3.17     35.29 o 
 -12   0  10      224.41      294.22     52.51 o 
 -11   0  10      163.43      210.77     31.89 o 
 -10   0  10       20.91       17.39     26.13 o 
  -9   0  10     2343.42     2237.42     93.96 o 
  -8   0  10     3499.30     3689.71    116.59 o 
  -7   0  10     5124.81     5276.77    163.41 o 
  -6   0  10     5597.14     5827.24    179.43 o 
  -5   0  10     4995.37     4939.25    152.48 o 
  -4   0  10     1430.73     1390.84     47.88 o 
  -3   0  10     1121.92     1044.48     37.36 o 
  -2   0  10       76.74      106.70     13.60 o 
  -1   0  10      601.92      586.34     27.77 o 
   0   0  10     1587.69     1447.71     56.81 o 
   1   0  10     4684.09     4534.67    161.35 o 
   2   0  10     4578.05     4097.50    145.99 o 
   3   0  10     1567.28     1432.76     49.48 o 
   4   0  10      220.36      234.69     15.53 o 
   5   0  10     4291.01     4505.35    141.07 o 
   6   0  10     9420.64     9900.55    301.98 o 
   7   0  10     1128.43     1171.45     59.36 o 
   8   0  10      186.26      220.37     29.40 o 
   9   0  10        8.05      -17.57     35.28 o 
  10   0  10        0.07      -39.57     70.97 o 
  11   0  10       13.45       21.95     69.77 o 
 -13   1  10      365.64      388.96     29.46 o 
 -12   1  10      830.92      854.79     36.20 o 
 -11   1  10      921.11      902.34     35.56 o 
 -10   1  10      912.56      906.26     34.76 o 
  -9   1  10      166.10      181.27     19.03 o 
  -8   1  10      584.27      489.35     17.30 o 
  -7   1  10        0.71       -0.23      9.02 o 
  -6   1  10     1592.29     1586.10     38.56 o 
  -5   1  10     1869.24     1859.97     43.60 o 
  -4   1  10     3666.51     3578.90     78.89 o 
  -3   1  10     3419.06     3287.39     72.40 o 
  -2   1  10     4073.58     3839.68     83.96 o 
  -1   1  10     4815.71     4582.63    114.88 o 
   0   1  10     9414.50     9282.48    228.78 o 
   1   1  10     1636.13     1473.24     41.28 o 
   2   1  10     3079.65     3028.21     77.84 o 
   3   1  10       44.05       35.32      7.06 o 
   4   1  10      163.72      159.34      9.81 o 
   5   1  10        9.77       -5.29      9.37 o 
   6   1  10       39.04       35.76     12.55 o 
   7   1  10      858.83      864.62     27.72 o 
   8   1  10     2417.07     2546.96     69.80 o 
   9   1  10     1659.87     1803.91     62.51 o 
  10   1  10      985.67     1122.21     52.52 o 
  11   1  10      231.51      244.81     35.00 o 
 -12   2  10       48.06       51.37     22.49 o 
 -11   2  10      920.22      899.00     35.73 o 
 -10   2  10     1916.16     2038.03     63.04 o 
  -9   2  10     1788.80     1749.39     48.77 o 
  -8   2  10      577.58      579.39     18.97 o 
  -7   2  10     2373.95     2479.41     57.11 o 
  -6   2  10     4153.75     4151.96     91.55 o 
  -5   2  10      917.28      866.08     24.35 o 
  -4   2  10      361.37      358.12     12.45 o 
  -3   2  10      448.81      396.39     12.67 o 
  -2   2  10       47.20       60.43      6.62 o 
  -1   2  10      126.72      125.36      9.83 o 
   0   2  10       34.84       47.71      9.19 o 
   1   2  10     3813.18     3610.44     91.37 o 
   2   2  10     2419.85     2372.66     62.88 o 
   3   2  10     1956.58     1863.41     43.85 o 
   4   2  10     9567.26     9469.25    203.59 o 
   5   2  10     3719.76     3829.02     91.38 o 
   6   2  10      278.84      305.02     15.51 o 
   7   2  10      396.27      420.64     18.60 o 
   8   2  10       47.58       36.78     15.68 o 
   9   2  10       14.44      -18.42     18.42 o 
  10   2  10      173.10      121.83     35.15 o 
  11   2  10       60.65       34.83     31.91 o 
 -12   3  10      349.94      333.76     26.37 o 
 -11   3  10      368.92      352.21     25.02 o 
 -10   3  10      171.80      181.66     20.67 o 
  -9   3  10       19.48       17.98     13.42 o 
  -8   3  10      111.69       87.10     11.23 o 
  -7   3  10       49.67       41.73      9.66 o 
  -6   3  10      293.17      269.96     12.22 o 
  -5   3  10       39.41       32.20      8.34 o 
  -4   3  10     2421.83     2329.03     53.11 o 
  -3   3  10      435.29      443.69     14.01 o 
  -2   3  10     5026.47     4924.49    107.09 o 
  -1   3  10     3398.34     3312.86     73.07 o 
   0   3  10     1752.59     1640.09     41.27 o 
   1   3  10      380.60      354.99     13.42 o 
   2   3  10       60.64       64.31      9.91 o 
   3   3  10      529.12      521.37     16.75 o 
   4   3  10      190.21      190.83     11.89 o 
   5   3  10       62.75       21.47     15.36 o 
   6   3  10      425.57      431.21     20.48 o 
   7   3  10       80.27      100.04     13.69 o 
   8   3  10     1711.22     1814.52     50.69 o 
   9   3  10      456.95      445.40     34.89 o 
  10   3  10      408.82      421.63     35.52 o 
  11   3  10       47.02       55.69     32.27 o 
 -12   4  10      201.68      230.26     25.22 o 
 -11   4  10      114.41      124.56     24.90 o 
 -10   4  10      167.43      170.80     20.80 o 
  -9   4  10        4.96      -13.46     13.46 o 
  -8   4  10      827.15      786.74     28.21 o 
  -7   4  10      117.80      115.61     10.72 o 
  -6   4  10     1993.59     1955.24     46.36 o 
  -5   4  10     1251.27     1197.32     31.12 o 
  -4   4  10      205.97      206.44     10.39 o 
  -3   4  10      511.38      513.05     15.79 o 
  -2   4  10       73.60       57.76      7.67 o 
  -1   4  10        1.05       -0.85      7.51 o 
   0   4  10       13.77       12.92      7.33 o 
   1   4  10      757.54      714.55     26.71 o 
   2   4  10     3626.83     3515.74     77.83 o 
   3   4  10       79.94       95.78     10.21 o 
   4   4  10        8.42       22.39     10.31 o 
   5   4  10      576.99      532.19     19.38 o 
   6   4  10      266.32      236.33     14.98 o 
   7   4  10       69.59       42.28     13.23 o 
   8   4  10       23.87       -4.28     13.64 o 
   9   4  10       72.42       58.05     20.62 o 
  10   4  10       79.87       40.03     26.55 o 
  11   4  10        1.17      -31.42     31.42 o 
 -12   5  10       75.93       90.82     23.65 o 
 -11   5  10       47.86       54.28     21.70 o 
 -10   5  10       54.16       31.31     19.28 o 
  -9   5  10       53.91       51.37     14.45 o 
  -8   5  10      310.49      307.03     18.31 o 
  -7   5  10      350.77      313.77     13.92 o 
  -6   5  10        5.59       18.58      9.71 o 
  -5   5  10     2078.12     1994.90     47.05 o 
  -4   5  10      102.99      107.25     10.53 o 
  -3   5  10      337.19      313.22     12.20 o 
  -2   5  10     1061.67     1054.02     34.45 o 
  -1   5  10       46.53       42.34      8.83 o 
   0   5  10        3.70       10.40      8.21 o 
   1   5  10        1.05        2.08      7.91 o 
   2   5  10      177.90      184.70     13.67 o 
   3   5  10        7.87      -12.64     12.72 o 
   4   5  10      773.19      806.00     29.37 o 
   5   5  10      295.49      287.46     15.38 o 
   6   5  10      286.84      259.48     15.71 o 
   7   5  10        0.74       -8.55     13.03 o 
   8   5  10       16.12       -9.95     16.67 o 
   9   5  10        0.24      -17.87     17.87 o 
  10   5  10       23.38      -25.96     25.96 o 
 -12   6  10       67.24       49.09     24.00 o 
 -11   6  10        1.70      -21.26     21.26 o 
 -10   6  10       68.89       26.96     20.18 o 
  -9   6  10        1.69       23.68     14.70 o 
  -8   6  10       32.21       22.60     14.23 o 
  -7   6  10      208.94      217.00     12.94 o 
  -6   6  10        6.03       29.98     12.49 o 
  -5   6  10     2195.75     2127.03     50.13 o 
  -4   6  10      307.01      316.35     13.16 o 
  -3   6  10        9.18       -0.36      9.61 o 
  -2   6  10      187.86      187.81     12.25 o 
  -1   6  10      270.66      248.11     12.42 o 
   0   6  10      229.18      248.31     12.95 o 
   1   6  10       18.18       29.85      9.10 o 
   2   6  10      243.55      288.55     15.03 o 
   3   6  10        2.35      -10.43     11.72 o 
   4   6  10       32.74       42.58     12.42 o 
   5   6  10      524.89      572.66     30.32 o 
   7   6  10       44.32       26.63     14.02 o 
   8   6  10        5.24       -5.54     21.53 o 
   9   6  10        6.11       -2.50     18.47 o 
  10   6  10       77.65       44.07     27.42 o 
 -11   7  10      304.05      334.91     26.10 o 
 -10   7  10      155.18      178.56     26.50 o 
  -9   7  10       15.45       19.40     15.46 o 
  -8   7  10        9.38        1.93     14.35 o 
  -7   7  10        2.07       -2.38     11.17 o 
  -6   7  10       45.97       37.89     10.91 o 
  -5   7  10       50.32       58.46     13.89 o 
  -4   7  10      118.80      102.53     10.85 o 
  -3   7  10     1348.53     1387.25     35.86 o 
  -2   7  10      637.79      576.02     18.89 o 
  -1   7  10     1161.66     1126.34     30.51 o 
   0   7  10     2297.33     2292.83     53.92 o 
   1   7  10     1196.09     1149.69     34.34 o 
   2   7  10        6.61      -12.13     12.13 o 
   3   7  10       63.55       66.39     14.82 o 
   4   7  10       16.30       19.24     15.43 o 
   5   7  10      108.50      108.84     14.49 o 
   6   7  10       47.60       35.44     14.53 o 
   7   7  10      114.53      104.41     15.84 o 
   8   7  10      193.47      213.00     20.12 o 
   9   7  10        5.77       -3.79     19.13 o 
  10   7  10      131.21       82.91     28.85 o 
 -11   8  10      367.69      400.65     30.93 o 
 -10   8  10      313.84      312.55     22.55 o 
  -9   8  10      541.18      551.65     25.80 o 
  -8   8  10      717.54      734.44     26.59 o 
  -7   8  10     1542.22     1558.64     43.76 o 
  -6   8  10      698.22      680.85     21.36 o 
  -5   8  10      189.22      189.06     12.85 o 
  -4   8  10      849.32      844.55     24.86 o 
  -3   8  10       97.43       88.92     12.24 o 
  -2   8  10      311.14      291.40     14.34 o 
  -1   8  10      511.93      513.59     18.03 o 
   0   8  10       26.79       30.59     12.46 o 
   1   8  10     2418.80     2510.81     67.80 o 
   2   8  10     2334.12     2330.12     64.04 o 
   3   8  10     2048.57     2071.18     64.88 o 
   4   8  10      299.58      312.94     19.25 o 
   5   8  10      670.90      687.51     29.43 o 
   6   8  10      516.80      542.11     22.70 o 
   7   8  10      472.56      474.01     22.08 o 
   8   8  10      283.07      304.08     23.65 o 
   9   8  10       19.80       24.38     21.38 o 
 -10   9  10      334.42      343.67     23.83 o 
  -9   9  10       48.07       38.21     18.34 o 
  -8   9  10       10.89       -9.69     25.26 o 
  -7   9  10       19.33       16.82     13.53 o 
  -6   9  10      634.63      615.03     21.04 o 
  -5   9  10      568.80      526.31     19.06 o 
  -4   9  10      675.18      682.56     21.70 o 
  -3   9  10      307.69      313.35     15.60 o 
  -2   9  10     3730.58     3504.73     90.67 o 
  -1   9  10     5605.36     5576.93    139.94 o 
   0   9  10     2484.51     2467.67     66.98 o 
   1   9  10      152.03      175.10     15.44 o 
   2   9  10       87.32      117.65     14.78 o 
   3   9  10      482.31      452.04     20.84 o 
   4   9  10       47.79       23.81     15.11 o 
   5   9  10      292.78      273.54     18.22 o 
   6   9  10      150.59      149.95     16.87 o 
   7   9  10      215.30      181.16     19.33 o 
   8   9  10      952.72      938.25     39.76 o 
   9   9  10     1485.82     1503.70     57.03 o 
 -10  10  10       33.27       38.76     20.73 o 
  -9  10  10      588.41      638.77     30.37 o 
  -8  10  10     1463.75     1528.72     50.84 o 
  -7  10  10     1166.53     1186.00     41.15 o 
  -6  10  10     3180.22     3127.74     85.48 o 
  -5  10  10     1906.48     1913.08     55.11 o 
  -4  10  10      269.30      278.82     20.48 o 
  -3  10  10       38.92       40.78     14.89 o 
  -2  10  10       63.06       78.24     13.17 o 
  -1  10  10      147.03      166.09     18.46 o 
   0  10  10       60.77       30.89     16.46 o 
   1  10  10      623.35      753.32     50.34 o 
   2  10  10     1980.96     2141.54     72.05 o 
   3  10  10     2211.28     2223.17     70.53 o 
   4  10  10      943.08      926.22     33.69 o 
   5  10  10     2007.99     2025.45     60.49 o 
   6  10  10     1043.26     1141.63     57.98 o 
   7  10  10      207.14      199.21     24.89 o 
   8  10  10       56.25       24.73     24.59 o 
  -9  11  10       45.59       66.58     20.96 o 
  -8  11  10      149.51      172.31     22.88 o 
  -7  11  10       90.22       63.56     19.38 o 
  -6  11  10      261.32      257.27     19.08 o 
  -5  11  10      907.30      958.10     31.54 o 
  -4  11  10     2196.72     2164.22     66.36 o 
  -3  11  10     1688.83     1691.30     54.78 o 
  -2  11  10     1766.47     1729.17     61.53 o 
  -1  11  10      600.27      646.09     32.47 o 
   0  11  10     1700.42     1743.44     74.90 o 
   1  11  10     1410.81     1542.78     72.11 o 
   2  11  10      910.35      949.54     51.56 o 
   3  11  10      569.44      525.77     28.24 o 
   4  11  10       94.21       66.98     19.65 o 
   5  11  10      161.05      180.42     21.20 o 
   6  11  10      166.48      181.96     40.99 o 
   7  11  10      449.26      431.85     30.40 o 
  -8  12  10      823.19      846.20     45.90 o 
  -7  12  10     1205.97     1208.00     66.08 o 
  -6  12  10      632.11      639.52     26.56 o 
  -5  12  10      678.34      670.02     27.58 o 
  -4  12  10      353.07      346.87     31.38 o 
  -3  12  10      194.90      206.97     20.38 o 
  -2  12  10        0.68       -6.03     19.29 o 
  -1  12  10      217.47      247.76     23.28 o 
   0  12  10      126.47      135.10     20.40 o 
   1  12  10      704.38      812.35     37.59 o 
   2  12  10      613.45      604.41     35.64 o 
   3  12  10      280.96      223.82     33.44 o 
   4  12  10      719.33      740.10     33.75 o 
   5  12  10     1696.25     1715.33     66.10 o 
   6  12  10     1199.21     1313.48     53.74 o 
   7  12  10      490.30      409.31     40.68 o 
  -7  13  10       61.58       47.81     23.59 o 
  -6  13  10      160.89      100.09     25.00 o 
  -5  13  10      185.06      231.99     23.49 o 
  -4  13  10      662.20      699.89     43.34 o 
  -3  13  10      446.54      390.08     31.76 o 
  -2  13  10      514.98      604.61     46.73 o 
  -1  13  10     1283.42     1418.46     54.56 o 
   0  13  10      754.07      883.37    106.84 o 
   1  13  10       50.70       56.80     22.22 o 
   2  13  10      338.40      355.39     28.99 o 
   3  13  10        1.94       -3.39     29.13 o 
   4  13  10       27.69       -0.18     21.88 o 
   5  13  10        3.58      -22.17     22.17 o 
  -5  14  10      469.65      523.51     31.89 o 
  -4  14  10       25.28       19.93     23.65 o 
  -3  14  10        3.20      -15.53     22.07 o 
  -2  14  10       23.86       36.73     22.35 o 
  -1  14  10       12.00       14.66     21.64 o 
   0  14  10       49.67       71.32     22.67 o 
   1  14  10      167.23      182.86     24.94 o 
   2  14  10      444.93      417.43     28.69 o 
   3  14  10      493.53      457.76     37.10 o 
   4  14  10      237.71      211.11     26.28 o 
  -3  15  10      159.74      162.87     25.59 o 
  -2  15  10      107.65      125.06     24.73 o 
  -1  15  10      125.07      207.85     26.53 o 
   0  15  10      149.33      200.24     26.54 o 
   1  15  10       12.79      -15.48     28.02 o 
   2  15  10        5.54      -27.39     27.39 o 
 -12   1  11      247.21      232.14     25.41 o 
 -11   1  11      801.33      864.68     35.36 o 
 -10   1  11      296.83      282.49     22.84 o 
  -9   1  11      158.22      166.35     20.85 o 
  -8   1  11      152.27      131.95     11.59 o 
  -7   1  11      135.45      109.94     11.01 o 
  -6   1  11      734.62      730.09     21.39 o 
  -5   1  11     1555.54     1610.58     39.14 o 
  -4   1  11      584.64      543.35     17.58 o 
  -3   1  11     1065.71     1116.51     28.62 o 
  -2   1  11        6.81       11.53      9.94 o 
  -1   1  11      236.85      209.99     12.12 o 
   0   1  11     1474.39     1502.55     42.39 o 
   1   1  11     1516.62     1537.16     43.32 o 
   2   1  11      729.35      715.31     25.45 o 
   3   1  11     2611.42     2518.92     66.72 o 
   4   1  11        1.18       -8.35      8.35 o 
   5   1  11     1456.53     1483.14     38.30 o 
   6   1  11       10.79        9.86     11.96 o 
   7   1  11        0.86      -13.56     13.56 o 
   8   1  11      148.26      118.08     22.80 o 
   9   1  11       27.96      -15.33     40.64 o 
  10   1  11        2.53       52.22     52.72 o 
  11   1  11       32.34      -49.35     55.49 o 
 -12   2  11      205.75      249.58     25.57 o 
 -11   2  11       13.17       54.32     21.49 o 
 -10   2  11       83.77       86.44     20.21 o 
  -9   2  11      267.29      283.52     17.19 o 
  -8   2  11     1994.56     1961.38     47.45 o 
  -7   2  11      679.82      683.74     20.78 o 
  -6   2  11     1572.64     1549.54     38.36 o 
  -5   2  11      357.01      341.67     13.07 o 
  -4   2  11      195.09      200.81     10.20 o 
  -3   2  11      188.39      199.44      9.66 o 
  -2   2  11     2601.53     2516.21     60.70 o 
  -1   2  11     1025.79     1026.34     31.56 o 
   0   2  11        9.16        5.08      9.38 o 
   1   2  11      240.34      237.93     15.70 o 
   2   2  11      775.04      715.11     24.73 o 
   3   2  11      457.06      412.06     14.37 o 
   4   2  11     3845.58     3798.25     84.47 o 
   5   2  11       87.66       95.19     11.81 o 
   6   2  11      302.28      356.60     19.15 o 
   7   2  11      376.98      408.43     18.95 o 
   8   2  11      248.44      220.88     19.36 o 
   9   2  11      521.71      579.59     39.15 o 
  10   2  11       97.08       76.30     54.01 o 
  11   2  11        4.17       11.05     56.34 o 
 -12   3  11      709.58      714.00     33.94 o 
 -11   3  11      153.37      188.29     23.05 o 
 -10   3  11       77.13       50.00     19.77 o 
  -9   3  11      407.53      415.49     20.10 o 
  -8   3  11     1444.90     1461.08     37.75 o 
  -7   3  11      337.74      344.25     14.48 o 
  -6   3  11     1390.08     1379.34     35.27 o 
  -5   3  11      128.64      136.07     10.38 o 
  -4   3  11     1083.78     1084.91     28.85 o 
  -3   3  11     2805.77     2781.28     62.59 o 
  -2   3  11     3656.66     3617.62     85.50 o 
  -1   3  11     3581.37     3350.53     85.67 o 
   0   3  11     2777.09     2712.89     70.81 o 
   1   3  11     1866.08     1826.43     50.20 o 
   2   3  11      747.65      700.12     22.28 o 
   3   3  11      143.77      131.94     10.55 o 
   4   3  11     1065.70     1024.49     30.15 o 
   5   3  11     1180.81     1097.86     32.57 o 
   6   3  11       11.09        5.51     15.42 o 
   7   3  11      219.95      198.66     15.59 o 
   8   3  11      893.64      863.88     32.06 o 
   9   3  11      356.65      397.72     34.05 o 
  10   3  11      245.29      387.06     59.95 o 
 -12   4  11        0.80       10.92     23.09 o 
 -11   4  11      186.27      221.78     26.23 o 
 -10   4  11      374.20      413.20     25.21 o 
  -9   4  11      598.27      582.67     25.07 o 
  -8   4  11     1236.77     1262.63     37.94 o 
  -7   4  11     3030.93     3104.78     70.55 o 
  -6   4  11     2715.54     2726.73     62.41 o 
  -5   4  11     1962.81     2033.97     47.95 o 
  -4   4  11     6359.80     6250.11    135.77 o 
  -3   4  11      667.67      624.17     18.78 o 
  -2   4  11      458.17      414.51     14.29 o 
  -1   4  11     2081.85     2015.12     47.02 o 
   0   4  11      269.80      280.13     14.89 o 
   1   4  11      709.71      652.49     19.30 o 
   2   4  11      605.41      585.83     18.11 o 
   3   4  11      530.59      488.05     19.79 o 
   4   4  11     2082.89     2082.36     53.62 o 
   5   4  11     2944.23     3067.53     75.41 o 
   6   4  11     4548.21     4661.72    110.84 o 
   7   4  11      849.17      907.80     30.50 o 
   8   4  11      144.56      155.11     23.89 o 
   9   4  11      251.49      208.51     38.75 o 
  10   4  11      232.33      380.05     60.25 o 
 -12   5  11     1814.69     2119.24    124.73 o 
 -11   5  11     1828.73     1773.03     59.79 o 
 -10   5  11     1883.71     1917.96     60.92 o 
  -9   5  11      258.57      263.88     18.02 o 
  -8   5  11      764.10      733.49     27.10 o 
  -7   5  11       19.09       35.54     10.89 o 
  -6   5  11      497.54      475.05     16.85 o 
  -5   5  11        4.96        7.69      9.57 o 
  -4   5  11      533.28      495.17     16.21 o 
  -3   5  11     2453.87     2397.44     55.11 o 
  -2   5  11     6760.70     6591.69    142.75 o 
  -1   5  11     5870.96     5832.81    126.68 o 
   0   5  11     5176.49     4980.09    108.38 o 
   1   5  11     1279.83     1165.31     35.08 o 
   2   5  11     1522.19     1474.50     40.24 o 
   3   5  11     1633.97     1596.02     43.47 o 
   4   5  11     2632.77     2642.58     65.82 o 
   5   5  11      141.75      128.87     13.64 o 
   6   5  11       11.30        3.49     12.94 o 
   7   5  11      299.44      257.99     17.13 o 
   8   5  11     1079.77     1089.57     42.89 o 
   9   5  11      758.62      846.67     42.39 o 
  10   5  11      349.79      369.69     75.52 o 
 -11   6  11       12.28        3.24     22.09 o 
 -10   6  11       35.93       42.80     20.35 o 
  -9   6  11       18.37       37.55     15.31 o 
  -8   6  11      974.82      985.12     32.25 o 
  -7   6  11     4488.12     4640.80    102.74 o 
  -6   6  11     6689.77     6495.76    141.57 o 
  -5   6  11     4123.22     4072.74     90.65 o 
  -4   6  11      372.36      341.34     14.03 o 
  -3   6  11      213.79      215.12     11.80 o 
  -2   6  11      768.64      728.71     23.00 o 
  -1   6  11     2196.75     2118.14     50.11 o 
   0   6  11       11.97        0.01      9.80 o 
   1   6  11      159.07      114.56     12.17 o 
   2   6  11     1509.59     1431.41     44.59 o 
   3   6  11     3397.44     3471.09     92.23 o 
   4   6  11     1915.37     1890.37     50.25 o 
   5   6  11      902.19      888.31     29.00 o 
   6   6  11     1040.91     1084.24     36.28 o 
   7   6  11     1001.03     1083.44     34.85 o 
   8   6  11     1032.89     1015.99     47.31 o 
   9   6  11     1228.44     1334.90     56.53 o 
  10   6  11       73.10       -4.23     42.04 o 
 -11   7  11      152.95      136.54     23.75 o 
 -10   7  11      377.02      391.01     33.77 o 
  -9   7  11     1371.99     1441.86     44.43 o 
  -8   7  11      376.80      356.47     20.94 o 
  -7   7  11       10.58        6.81     11.68 o 
  -6   7  11      423.33      382.76     15.95 o 
  -5   7  11      123.49      113.15     11.56 o 
  -4   7  11      335.79      306.85     14.11 o 
  -3   7  11      567.36      513.89     18.66 o 
  -2   7  11     6963.87     6586.45    143.34 o 
  -1   7  11     4618.97     4488.04     99.44 o 
   0   7  11     1248.22     1229.99     50.92 o 
   1   7  11     1472.87     1476.31     45.43 o 
   2   7  11      752.33      750.40     25.32 o 
   3   7  11      111.03      126.37     14.29 o 
   4   7  11     1795.55     1773.39     52.41 o 
   5   7  11       87.71       79.51     14.32 o 
   6   7  11       16.52      -15.94     15.94 o 
   7   7  11      219.56      194.59     17.03 o 
   8   7  11      245.83      230.94     27.20 o 
   9   7  11      500.87      451.94     36.79 o 
 -10   8  11      128.92      178.01     21.05 o 
  -9   8  11      361.03      336.60     22.48 o 
  -8   8  11      847.47      840.37     31.65 o 
  -7   8  11      365.88      348.57     17.36 o 
  -6   8  11     1123.76     1128.28     32.81 o 
  -5   8  11     2628.87     2502.96     58.86 o 
  -4   8  11      773.97      709.47     22.11 o 
  -3   8  11      181.70      188.84     13.59 o 
  -2   8  11       20.77       19.29     11.39 o 
  -1   8  11      483.93      454.56     17.42 o 
   0   8  11       48.10       69.01     13.16 o 
   1   8  11      104.22      115.30     14.34 o 
   2   8  11      395.16      405.58     19.27 o 
   3   8  11      776.07      766.58     26.31 o 
   4   8  11     1494.15     1517.76     53.84 o 
   5   8  11     1028.21      978.03     32.82 o 
   6   8  11     1158.59     1160.20     36.14 o 
   7   8  11      413.67      396.10     21.07 o 
   8   8  11       12.74       11.30     22.75 o 
   9   8  11       99.54      111.64     29.38 o 
 -10   9  11      142.61      131.92     21.23 o 
  -9   9  11        4.58       19.50     18.88 o 
  -8   9  11      111.93      106.82     19.16 o 
  -7   9  11        5.57       -7.55     13.87 o 
  -6   9  11       23.28       -3.29     12.44 o 
  -5   9  11      313.85      325.45     15.84 o 
  -4   9  11       20.56       14.65     13.25 o 
  -3   9  11        9.48       11.81     12.18 o 
  -2   9  11      633.44      628.88     25.30 o 
  -1   9  11      542.06      559.80     21.77 o 
   0   9  11      641.01      609.43     22.83 o 
   1   9  11      458.15      451.41     21.57 o 
   2   9  11      329.62      317.05     25.14 o 
   3   9  11      206.34      196.83     17.66 o 
   4   9  11      360.00      365.59     20.51 o 
   5   9  11       84.02       35.00     16.59 o 
   6   9  11       38.35       12.21     16.19 o 
   7   9  11        1.23        7.88     19.25 o 
   8   9  11      241.66      272.63     37.39 o 
  -9  10  11      270.04      256.06     24.89 o 
  -8  10  11      100.72      110.27     20.00 o 
  -7  10  11        7.03        8.80     18.09 o 
  -6  10  11        3.28       -7.14     14.49 o 
  -5  10  11       96.27       92.86     16.61 o 
  -4  10  11      304.28      272.20     18.05 o 
  -3  10  11        6.80       -6.59     15.44 o 
  -2  10  11      166.88      157.68     19.94 o 
  -1  10  11       15.13        8.40     14.31 o 
   0  10  11      195.50      155.11     16.53 o 
   1  10  11        0.83      -14.85     14.85 o 
   2  10  11      138.34      151.71     17.38 o 
   3  10  11      111.06      114.28     18.56 o 
   4  10  11       71.21       81.97     18.89 o 
   5  10  11       37.05       56.37     19.14 o 
   6  10  11      139.15      106.91     21.26 o 
   7  10  11        2.74        7.30     26.85 o 
   8  10  11       93.99      139.84     41.30 o 
  -8  11  11        4.82      -21.01     21.01 o 
  -7  11  11       79.81       80.89     20.80 o 
  -6  11  11        2.29        4.51     18.94 o 
  -5  11  11      130.38      112.95     24.89 o 
  -4  11  11        0.74      -10.46     16.13 o 
  -3  11  11       80.33       66.65     20.27 o 
  -2  11  11        3.24       -7.63     16.19 o 
  -1  11  11       27.28       18.61     16.86 o 
   0  11  11       71.59       35.98     18.67 o 
   1  11  11        4.45        3.12     17.52 o 
   2  11  11      106.32       62.77     18.20 o 
   3  11  11       54.04       56.09     19.13 o 
   4  11  11      101.47       89.94     20.15 o 
   5  11  11       58.96       59.97     19.52 o 
   6  11  11      352.50      363.02     29.11 o 
   7  11  11      149.21      128.93     35.02 o 
  -7  12  11      337.49      338.80     24.72 o 
  -6  12  11      113.17      123.87     28.67 o 
  -5  12  11      505.06      482.82     24.66 o 
  -4  12  11      135.19      128.14     20.23 o 
  -3  12  11      234.97      234.55     27.55 o 
  -2  12  11      467.02      411.35     38.81 o 
  -1  12  11      190.87      207.27     21.87 o 
   0  12  11       19.83       19.54     20.76 o 
   1  12  11        1.19       21.16     23.85 o 
   2  12  11        2.82       -3.13     20.61 o 
   3  12  11      275.92      266.27     24.69 o 
   4  12  11       77.16       90.01     22.81 o 
   5  12  11      344.40      309.87     28.66 o 
   6  12  11       58.82       33.34     32.83 o 
  -6  13  11       15.49       22.94     25.10 o 
  -5  13  11       15.06       14.48     21.35 o 
  -4  13  11       31.96       32.82     26.81 o 
  -3  13  11      147.00      152.58     22.91 o 
  -2  13  11      270.00      355.90     46.47 o 
  -1  13  11     1010.74     1025.73     44.42 o 
   0  13  11      603.78      571.71     32.88 o 
   1  13  11      374.27      426.43     28.82 o 
   2  13  11      238.38      204.62     37.55 o 
   3  13  11      225.11      212.79     35.17 o 
   4  13  11      173.29      154.12     25.37 o 
   5  13  11       72.25       49.42     30.77 o 
  -4  14  11      231.10      205.96     26.14 o 
  -3  14  11      364.73      362.84     28.25 o 
  -2  14  11      322.94      402.16     28.48 o 
  -1  14  11      342.33      344.08     27.90 o 
   0  14  11        0.22      -16.60     22.13 o 
   1  14  11       31.85        4.94     28.39 o 
   2  14  11      157.66      104.37     24.96 o 
   3  14  11      366.21      364.47     29.32 o 
 -12   0  12       43.36       35.95     34.25 o 
 -11   0  12        7.27       11.80     31.13 o 
 -10   0  12       69.29       33.78     29.06 o 
  -9   0  12       35.48       16.37     36.51 o 
  -8   0  12      320.85      329.99     21.53 o 
  -7   0  12      785.42      702.87     30.63 o 
  -6   0  12     1202.21     1310.26     48.56 o 
  -5   0  12     5424.04     5591.85    172.78 o 
  -4   0  12    12482.87    12389.39    375.92 o 
  -3   0  12     3565.53     3480.98    109.65 o 
  -2   0  12     7093.44     6733.15    237.01 o 
  -1   0  12      888.07      818.09     38.34 o 
   0   0  12       36.80       49.86     15.51 o 
   1   0  12      225.06      231.76     30.57 o 
   2   0  12       66.87       85.24     17.30 o 
   3   0  12      120.38      117.91     18.49 o 
   4   0  12      116.40       93.39     19.56 o 
   5   0  12     1937.00     1968.99     79.22 o 
   6   0  12     1925.70     1926.52     94.82 o 
   7   0  12     1989.49     2033.08    100.37 o 
   8   0  12     1345.14     1483.20    107.13 o 
   9   0  12      824.55      932.67    106.17 o 
  10   0  12      945.23     1116.42    121.89 o 
 -12   1  12     1158.31     1317.17     48.20 o 
 -11   1  12      912.07      833.17     38.93 o 
 -10   1  12      857.54      975.24     36.91 o 
  -9   1  12     1666.43     1820.96     62.58 o 
  -8   1  12      996.67     1092.50     31.33 o 
  -7   1  12      970.55      932.42     27.03 o 
  -6   1  12     2006.51     1852.51     44.86 o 
  -5   1  12     1372.25     1387.45     35.29 o 
  -4   1  12     1280.58     1242.39     31.91 o 
  -3   1  12      128.04      123.32      8.52 o 
  -2   1  12     2492.27     2368.39     62.82 o 
  -1   1  12     3337.69     3201.86     82.55 o 
   0   1  12     2910.02     2701.72     70.67 o 
   1   1  12     3239.74     3112.29     80.62 o 
   2   1  12     2489.77     2319.54     62.23 o 
   3   1  12     2966.70     2868.87     75.37 o 
   4   1  12     3941.35     3909.01    100.47 o 
   5   1  12     1118.94     1120.57     40.49 o 
   6   1  12      168.62      176.93     18.51 o 
   7   1  12       52.19       36.02     19.27 o 
   8   1  12        1.82      -19.28     19.28 o 
   9   1  12       39.17       34.03     27.74 o 
  10   1  12      406.51      424.45     64.35 o 
 -12   2  12      516.09      514.53     30.90 o 
 -11   2  12      388.67      395.52     27.01 o 
 -10   2  12       28.34       -1.15     20.09 o 
  -9   2  12      265.44      283.55     18.38 o 
  -8   2  12      861.32      839.16     24.96 o 
  -7   2  12     5283.22     5287.71    116.30 o 
  -6   2  12     3571.10     3667.32     82.08 o 
  -5   2  12      502.13      471.33     16.11 o 
  -4   2  12     1724.26     1724.83     41.61 o 
  -3   2  12     3533.78     3443.53     76.57 o 
  -2   2  12     2386.05     2244.59     59.81 o 
  -1   2  12     2337.86     2301.04     61.35 o 
   0   2  12     1201.67     1173.48     36.12 o 
   1   2  12        3.33        6.06     10.61 o 
   2   2  12      778.62      771.47     33.23 o 
   3   2  12     1181.98     1111.31     34.99 o 
   4   2  12     4266.21     4289.34    120.05 o 
   5   2  12      210.47      226.86     18.72 o 
   6   2  12     1472.75     1531.02     52.73 o 
   7   2  12     2218.29     2365.26     73.32 o 
   8   2  12      641.29      674.43     32.92 o 
   9   2  12      153.39      186.73     54.84 o 
  10   2  12      207.28      236.33     58.57 o 
 -12   3  12      540.06      636.57     33.14 o 
 -11   3  12      499.70      517.63     29.15 o 
 -10   3  12      614.18      565.90     28.36 o 
  -9   3  12     1384.24     1369.05     47.60 o 
  -8   3  12      681.52      719.73     22.77 o 
  -7   3  12      227.69      222.57     13.81 o 
  -6   3  12       14.88        3.70      9.81 o 
  -5   3  12      414.59      414.41     15.30 o 
  -4   3  12      397.24      386.82     14.21 o 
  -3   3  12      216.78      236.21     11.31 o 
  -2   3  12      454.52      416.73     18.24 o 
  -1   3  12     1697.49     1652.46     46.65 o 
   0   3  12     3562.60     3451.91     88.84 o 
   1   3  12     1463.89     1452.60     42.58 o 
   2   3  12     1289.52     1284.34     38.90 o 
   3   3  12      603.48      532.61     24.02 o 
   4   3  12      244.72      240.63     21.54 o 
   5   3  12      659.00      672.75     28.58 o 
   6   3  12      247.16      247.62     20.79 o 
   7   3  12        0.06      -17.61     17.61 o 
   8   3  12        5.78       11.59     19.53 o 
   9   3  12       64.27       46.77     28.09 o 
  10   3  12      346.66      418.57     78.98 o 
 -11   4  12        3.26        8.09     21.82 o 
 -10   4  12        9.94        4.35     19.94 o 
  -9   4  12      102.33       96.60     16.93 o 
  -8   4  12        3.30       20.63     15.72 o 
  -7   4  12       59.25       59.62     11.46 o 
  -6   4  12      289.76      287.24     13.82 o 
  -5   4  12     1334.74     1289.66     34.06 o 
  -4   4  12     4024.91     3985.26     88.48 o 
  -3   4  12      557.41      557.97     18.50 o 
  -2   4  12       16.58        4.53      8.77 o 
  -1   4  12      376.02      385.67     15.57 o 
   0   4  12       71.61       80.29     12.06 o 
   1   4  12      377.89      364.38     16.89 o 
   2   4  12       45.59       27.19     14.55 o 
   3   4  12      265.43      247.39     18.47 o 
   4   4  12      523.03      535.55     25.62 o 
   5   4  12        6.59       16.44     16.79 o 
   6   4  12      988.13      965.91     37.18 o 
   7   4  12        4.54      -18.31     18.31 o 
   8   4  12      174.11      162.54     20.78 o 
   9   4  12      257.39      273.91     32.68 o 
  10   4  12      114.24       83.20     96.14 o 
 -11   5  12        1.91       16.68     22.22 o 
 -10   5  12       18.10       26.45     20.71 o 
  -9   5  12      125.41      150.53     17.95 o 
  -8   5  12      161.40      164.65     15.70 o 
  -7   5  12       21.63       30.62     11.51 o 
  -6   5  12       99.09       96.69     11.66 o 
  -5   5  12      678.75      606.36     19.20 o 
  -4   5  12       88.52       93.66     17.35 o 
  -3   5  12       63.09       54.18      9.96 o 
  -2   5  12       55.17       41.93     12.10 o 
  -1   5  12      148.02      165.77     11.17 o 
   0   5  12      127.83      109.45     11.28 o 
   1   5  12      121.68       78.82     14.85 o 
   2   5  12       27.64       13.85     14.80 o 
   3   5  12      460.61      490.23     29.40 o 
   4   5  12     1377.25     1303.72     46.00 o 
   5   5  12      245.43      259.90     20.65 o 
   6   5  12       57.68       39.50     21.80 o 
   7   5  12       89.73       59.39     23.94 o 
   8   5  12      294.07      307.48     35.69 o 
   9   5  12       16.42       42.25     25.13 o 
 -11   6  12        9.88      -11.68     22.41 o 
 -10   6  12       17.56        4.92     20.71 o 
  -9   6  12        0.25      -15.96     15.96 o 
  -8   6  12       16.54        5.76     15.44 o 
  -7   6  12       11.83        4.65     11.81 o 
  -6   6  12        8.74       12.58     11.32 o 
  -5   6  12      100.78       95.18     11.56 o 
  -4   6  12      152.80      133.36     11.36 o 
  -3   6  12      881.47      815.22     25.76 o 
  -2   6  12      272.50      220.70     12.68 o 
  -1   6  12      233.48      218.93     12.69 o 
   0   6  12      138.29      118.47     13.46 o 
   1   6  12      154.18      139.34     22.35 o 
   2   6  12        7.26      -15.06     15.06 o 
   3   6  12       43.31       35.78     16.06 o 
   4   6  12      309.72      289.52     21.46 o 
   5   6  12       36.12       28.56     17.88 o 
   6   6  12      233.36      223.97     21.22 o 
   7   6  12      194.18      178.95     21.43 o 
   8   6  12        2.06       15.50     24.09 o 
   9   6  12      259.89      273.15     29.86 o 
 -10   7  12      418.67      397.20     26.49 o 
  -9   7  12     1043.27     1088.88     35.03 o 
  -8   7  12      593.02      610.60     24.29 o 
  -7   7  12      185.86      197.79     14.24 o 
  -6   7  12       25.68       34.49     11.90 o 
  -5   7  12        1.07        6.56     11.29 o 
  -4   7  12        6.39       -2.99     10.75 o 
  -3   7  12       27.14       -4.67     10.91 o 
  -2   7  12       18.46        3.01     10.89 o 
  -1   7  12      405.92      431.53     16.82 o 
   0   7  12     1329.26     1287.84     37.44 o 
   1   7  12      502.13      462.16     21.11 o 
   2   7  12       66.62       87.37     16.86 o 
   3   7  12      569.92      594.37     34.00 o 
   4   7  12      467.96      519.21     26.42 o 
   5   7  12     1290.52     1246.86     43.62 o 
   6   7  12      154.42      160.55     20.72 o 
   7   7  12      331.39      331.35     33.89 o 
   8   7  12       80.65       73.76     48.09 o 
   9   7  12       14.41      -12.18     25.32 o 
 -10   8  12       47.62       45.01     27.70 o 
  -9   8  12       16.80       21.25     18.63 o 
  -8   8  12       15.80        3.86     17.67 o 
  -7   8  12      733.32      748.35     24.34 o 
  -6   8  12     1046.09      997.21     29.17 o 
  -5   8  12     1259.75     1245.13     34.83 o 
  -4   8  12     1322.32     1354.50     39.17 o 
  -3   8  12      796.54      803.75     24.62 o 
  -2   8  12      334.56      331.64     15.79 o 
  -1   8  12       19.34        3.15     14.05 o 
   0   8  12      480.26      450.22     21.29 o 
   1   8  12     1369.54     1322.64     46.76 o 
   2   8  12      661.88      633.53     29.68 o 
   3   8  12       41.91       37.69     18.04 o 
   4   8  12     2332.43     2366.80     73.91 o 
   5   8  12     1710.75     1685.62     57.74 o 
   6   8  12      682.09      660.98     30.59 o 
   7   8  12      185.53      189.21     21.34 o 
   8   8  12      159.92      212.21     29.94 o 
  -9   9  12     1602.86     1689.88     55.02 o 
  -8   9  12     1055.92     1075.55     38.53 o 
  -7   9  12      133.20      150.93     19.11 o 
  -6   9  12      299.93      294.67     16.54 o 
  -5   9  12        8.91       -4.83     12.74 o 
  -4   9  12        0.50        8.00     12.67 o 
  -3   9  12        3.95      -12.32     12.32 o 
  -2   9  12      108.09       94.48     19.54 o 
  -1   9  12     2636.48     2555.11     70.90 o 
   0   9  12      910.12      942.93     43.53 o 
   1   9  12     1924.82     1975.33     56.85 o 
   2   9  12     1921.96     1943.37     63.01 o 
   3   9  12      805.71      826.39     34.52 o 
   4   9  12     1163.61     1189.97     63.21 o 
   5   9  12      203.21      236.77     23.71 o 
   6   9  12        4.47      -22.53     22.53 o 
   7   9  12      124.68      110.08     22.31 o 
   8   9  12       12.57       29.52     29.47 o 
  -9  10  12       34.48       -4.64     28.04 o 
  -8  10  12      247.97      260.81     22.36 o 
  -7  10  12     1016.83     1051.10     37.02 o 
  -6  10  12      884.34      913.52     32.63 o 
  -5  10  12      881.35      863.73     31.28 o 
  -4  10  12     1802.18     1823.24     53.35 o 
  -3  10  12     1989.85     2012.67     83.87 o 
  -2  10  12     2579.99     2593.14     66.39 o 
  -1  10  12      449.38      545.88     22.70 o 
   0  10  12      203.71      236.91     18.08 o 
   1  10  12        3.73       22.68     16.14 o 
   2  10  12       28.57       11.40     18.73 o 
   3  10  12      103.89      109.30     22.70 o 
   4  10  12      632.12      577.63     33.11 o 
   5  10  12      331.33      349.53     28.92 o 
   6  10  12      754.84      756.78     38.79 o 
   7  10  12      630.69      655.46     47.76 o 
  -8  11  12      108.23      121.76     24.24 o 
  -7  11  12      363.65      384.92     27.72 o 
  -6  11  12      634.33      675.20     26.07 o 
  -5  11  12      367.74      354.94     22.18 o 
  -4  11  12        1.63      -13.29     18.53 o 
  -3  11  12      563.71      553.67     26.29 o 
  -2  11  12      627.62      742.20     48.29 o 
  -1  11  12     1068.53     1156.80    167.53 o 
   0  11  12     2053.12     2236.37    153.03 o 
   1  11  12     1629.27     1646.07     92.95 o 
   2  11  12      382.56      359.68     38.22 o 
   3  11  12      705.25      716.27     65.89 o 
   4  11  12     1006.83      956.95     63.12 o 
   5  11  12      526.71      498.28     33.27 o 
   6  11  12       50.65       51.88     34.09 o 
  -7  12  12      648.32      666.73     39.81 o 
  -6  12  12     1125.12     1081.76     45.20 o 
  -5  12  12      191.39      131.84     20.29 o 
  -4  12  12     1093.55     1114.58     46.07 o 
  -3  12  12     1434.04     1577.65     78.14 o 
  -2  12  12      873.41      803.79     37.64 o 
  -1  12  12      553.23      445.91     28.86 o 
   0  12  12      157.67      187.59     22.20 o 
   1  12  12      205.88      193.17     35.86 o 
   2  12  12        5.57      -24.79     24.79 o 
   3  12  12      102.50      131.98     27.35 o 
   4  12  12      363.57      258.80     31.05 o 
   5  12  12      239.23      273.30     53.64 o 
  -5  13  12       57.16       41.92     27.05 o 
  -4  13  12      181.71      191.46     29.50 o 
  -3  13  12        2.85       65.80     34.31 o 
  -2  13  12      651.65      660.73     44.62 o 
  -1  13  12      472.46      427.46     37.07 o 
   0  13  12      109.01      116.99     27.52 o 
   1  13  12      599.03      693.13     47.08 o 
   2  13  12      902.35      830.16     46.16 o 
   3  13  12      449.02      370.35     48.77 o 
   4  13  12      210.26      242.25     45.36 o 
  -3  14  12      124.49      133.37     30.74 o 
  -2  14  12      143.85      133.83     24.94 o 
  -1  14  12       13.97       31.93     23.77 o 
   0  14  12       64.35      124.15     29.34 o 
   1  14  12       72.05       72.28     29.09 o 
 -11   1  13        5.87        4.03     22.21 o 
 -10   1  13      175.20      204.58     22.82 o 
  -9   1  13      139.92      151.54     19.96 o 
  -8   1  13      519.78      537.53     19.29 o 
  -7   1  13      548.00      547.83     18.98 o 
  -6   1  13       25.12       37.96     10.73 o 
  -5   1  13        1.81        7.31     12.57 o 
  -4   1  13      522.84      508.95     20.35 o 
  -3   1  13      338.14      311.74     19.55 o 
  -2   1  13       81.36       81.15     12.24 o 
  -1   1  13        9.20       31.68     11.74 o 
   0   1  13        5.69       23.90     11.83 o 
   1   1  13       88.79       70.30     12.38 o 
   2   1  13      312.46      287.57     16.52 o 
   3   1  13      710.90      649.68     24.28 o 
   4   1  13     1043.25     1011.69     38.39 o 
   5   1  13      534.39      510.93     25.03 o 
   6   1  13      401.22      412.70     26.87 o 
   7   1  13       11.93      -10.80     19.50 o 
   8   1  13      112.53       74.25     22.90 o 
   9   1  13      289.40      319.87     58.35 o 
 -11   2  13       71.60       65.44     22.96 o 
 -10   2  13      303.56      298.99     24.15 o 
  -9   2  13      107.20      120.21     26.04 o 
  -8   2  13        0.34        9.94     11.90 o 
  -7   2  13      334.47      324.21     15.37 o 
  -6   2  13       59.52       65.92     11.24 o 
  -5   2  13     1073.03     1027.27     33.77 o 
  -4   2  13     1490.67     1504.39     44.02 o 
  -3   2  13     2189.33     2227.78     60.56 o 
  -2   2  13      208.33      198.10     14.15 o 
  -1   2  13      538.73      525.72     20.75 o 
   0   2  13      427.20      417.09     18.46 o 
   1   2  13     1141.20     1132.15     39.57 o 
   2   2  13      374.31      352.23     17.37 o 
   3   2  13       84.22       74.26     15.92 o 
   4   2  13       27.63       23.12     19.83 o 
   5   2  13      301.67      242.63     20.11 o 
   6   2  13      564.95      617.43     28.73 o 
   7   2  13       42.75       43.49     19.88 o 
   8   2  13      518.64      588.72     32.27 o 
   9   2  13      481.32      549.21     40.60 o 
 -11   3  13      455.22      432.13     28.23 o 
 -10   3  13     1324.31     1490.27     52.79 o 
  -9   3  13      996.56     1084.55     35.43 o 
  -8   3  13      598.44      623.26     21.21 o 
  -7   3  13       74.43       64.25     12.17 o 
  -6   3  13     2378.71     2282.57     53.95 o 
  -5   3  13     2369.56     2243.67     61.03 o 
  -4   3  13      975.06      920.44     30.47 o 
  -3   3  13       71.34       76.79     14.88 o 
  -2   3  13      153.50      141.97     13.66 o 
  -1   3  13     3325.86     3241.84     84.32 o 
   0   3  13     2082.69     1893.69     53.09 o 
   1   3  13      261.77      222.04     14.95 o 
   2   3  13     1155.75     1153.10     41.74 o 
   3   3  13      406.08      419.84     22.89 o 
   4   3  13     2046.98     2010.93     63.25 o 
   5   3  13     1199.11     1201.89     42.88 o 
   6   3  13      871.50      838.14     38.96 o 
   7   3  13       24.54       48.37     26.27 o 
   8   3  13      435.18      450.38     29.45 o 
   9   3  13       46.77       64.41     34.83 o 
 -11   4  13      372.83      394.54     27.78 o 
 -10   4  13      512.60      503.22     27.87 o 
  -9   4  13      567.04      584.32     25.43 o 
  -8   4  13        1.55        2.60     14.09 o 
  -7   4  13      804.94      808.56     24.35 o 
  -6   4  13     1122.61     1150.14     31.88 o 
  -5   4  13     4488.12     4391.30    103.99 o 
  -4   4  13     1629.68     1630.59     47.35 o 
  -3   4  13     1384.42     1398.25     42.26 o 
  -2   4  13     1556.40     1551.65     45.39 o 
  -1   4  13     2140.60     2117.52     58.19 o 
   0   4  13     2632.33     2562.65     68.99 o 
   1   4  13     2023.09     1900.97     54.11 o 
   2   4  13      627.41      622.53     27.86 o 
   3   4  13        7.68        7.92     16.10 o 
   4   4  13      685.89      659.91     32.97 o 
   5   4  13     1070.01     1041.37     39.49 o 
   6   4  13      371.77      362.14     30.25 o 
   7   4  13      388.58      447.99     29.97 o 
   8   4  13      400.04      414.48     28.74 o 
   9   4  13      946.74      992.88     55.94 o 
 -11   5  13     1057.42     1121.78     57.22 o 
 -10   5  13     2325.09     2486.36     75.29 o 
  -9   5  13     1013.91      982.77     34.88 o 
  -8   5  13     2369.46     2423.03     63.51 o 
  -7   5  13     1004.21     1077.76     31.49 o 
  -6   5  13      764.49      759.01     23.84 o 
  -5   5  13      258.62      293.87     15.69 o 
  -4   5  13      661.17      658.56     24.51 o 
  -3   5  13      571.27      609.56     23.31 o 
  -2   5  13       21.67       13.57     12.66 o 
  -1   5  13      261.40      253.17     16.02 o 
   0   5  13     1981.22     2089.84     68.38 o 
   1   5  13     1663.11     1816.62     73.43 o 
   2   5  13     3900.03     3830.89    108.40 o 
   3   5  13     4861.40     4803.21    134.06 o 
   4   5  13     1472.39     1441.67     50.93 o 
   5   5  13      120.90      122.32     19.74 o 
   6   5  13     1885.68     1959.45     64.48 o 
   7   5  13      696.32      725.24     32.83 o 
   8   5  13       13.30      -18.03     25.00 o 
   9   5  13        0.12       18.87     28.14 o 
 -10   6  13      299.71      308.55     25.06 o 
  -9   6  13       30.82       67.27     18.04 o 
  -8   6  13       90.93       86.87     15.65 o 
  -7   6  13      141.95      150.55     14.13 o 
  -6   6  13      176.70      196.50     13.76 o 
  -5   6  13      555.83      548.59     20.41 o 
  -4   6  13     3382.67     3388.84     88.24 o 
  -3   6  13     5456.70     5394.12    136.31 o 
  -2   6  13     5099.95     4870.01    123.66 o 
  -1   6  13      499.72      540.28     25.13 o 
   0   6  13      386.87      369.45     30.79 o 
   1   6  13     1603.42     1554.09     52.11 o 
   2   6  13     1042.33     1061.21     39.16 o 
   3   6  13       13.58        8.77     16.63 o 
   4   6  13      327.59      323.24     22.93 o 
   5   6  13     1232.02     1167.02     43.32 o 
   6   6  13     1063.70     1083.21     41.38 o 
   7   6  13      380.83      370.74     25.72 o 
   8   6  13      223.73      248.01     29.38 o 
 -10   7  13     1494.66     1610.33     65.88 o 
  -9   7  13      580.39      560.87     24.87 o 
  -8   7  13      353.62      385.06     21.66 o 
  -7   7  13      238.88      244.85     15.31 o 
  -6   7  13     1527.85     1590.03     41.44 o 
  -5   7  13     1282.00     1252.57     37.72 o 
  -4   7  13      698.80      619.87     23.89 o 
  -3   7  13      163.09      121.07     14.99 o 
  -2   7  13      206.30      210.44     16.10 o 
  -1   7  13      604.03      565.91     30.56 o 
   0   7  13     3424.30     3329.05    161.57 o 
   1   7  13     1710.40     1734.54    117.49 o 
   2   7  13     1715.87     1712.43     56.19 o 
   3   7  13      246.45      234.57     20.54 o 
   4   7  13      198.99      221.85     21.25 o 
   5   7  13     1313.23     1294.85     46.39 o 
   6   7  13      863.98      843.78     42.19 o 
   7   7  13      760.85      716.00     45.90 o 
   8   7  13       61.83       30.75     31.66 o 
  -9   8  13        1.38      -18.80     18.80 o 
  -8   8  13        2.07      -16.38     16.95 o 
  -7   8  13      165.41      174.72     15.24 o 
  -6   8  13      918.09      925.94     29.11 o 
  -5   8  13      604.30      578.97     22.15 o 
  -4   8  13     1925.28     1935.24     52.63 o 
  -3   8  13      716.07      717.72     24.92 o 
  -2   8  13      413.66      362.91     21.16 o 
  -1   8  13      420.95      478.44     38.43 o 
   0   8  13      849.09      819.05     32.87 o 
   1   8  13      336.34      308.46     21.30 o 
   2   8  13       83.57       89.19     18.54 o 
   3   8  13      103.80      101.74     18.93 o 
   4   8  13       34.60       13.89     19.09 o 
   5   8  13      854.18      865.67     37.17 o 
   6   8  13      415.87      388.09     26.19 o 
   7   8  13       61.98       79.51     21.46 o 
   8   8  13      466.53      454.01     50.73 o 
  -9   9  13       90.61       78.19     20.92 o 
  -8   9  13      476.80      474.89     25.95 o 
  -7   9  13      239.37      233.25     21.94 o 
  -6   9  13      127.52      128.95     15.85 o 
  -5   9  13        4.02       21.84     13.95 o 
  -4   9  13       47.02       74.89     15.13 o 
  -3   9  13       75.17       48.99     14.35 o 
  -2   9  13       74.42       71.43     17.75 o 
  -1   9  13       37.89       27.18     18.95 o 
   0   9  13      444.34      444.85     25.04 o 
   1   9  13      172.30      161.89     20.26 o 
   2   9  13      146.40      139.98     20.27 o 
   3   9  13      425.43      410.20     26.73 o 
   4   9  13     1325.78     1320.15     55.49 o 
   5   9  13       94.91       84.58     21.60 o 
   6   9  13       56.47       48.25     23.16 o 
   7   9  13        1.68      -22.23     22.23 o 
  -8  10  13        0.84        2.99     19.93 o 
  -7  10  13      373.07      364.72     23.66 o 
  -6  10  13      115.21      129.30     18.26 o 
  -5  10  13       72.57       84.07     16.63 o 
  -4  10  13        2.50       -6.10     16.29 o 
  -3  10  13       13.27       -1.77     18.62 o 
  -2  10  13       96.15       78.32     21.60 o 
  -1  10  13        2.77        3.41     25.17 o 
   0  10  13       31.33       26.34     19.19 o 
   1  10  13      191.30      141.73     26.73 o 
   2  10  13        5.82      -13.37     19.62 o 
   3  10  13      102.36      100.45     23.59 o 
   4  10  13      149.98      172.89     26.16 o 
   5  10  13       19.89       35.02     24.16 o 
   6  10  13        1.03        6.38     29.72 o 
  -7  11  13       25.58       32.68     22.77 o 
  -6  11  13      108.02      137.52     28.28 o 
  -5  11  13       26.66       22.73     19.13 o 
  -4  11  13       69.47       51.14     19.82 o 
  -3  11  13      255.14      225.91     28.19 o 
  -2  11  13       39.28       71.38     22.59 o 
  -1  11  13        8.82       -4.60     24.36 o 
   0  11  13       26.86        8.49     24.41 o 
   1  11  13        2.10        7.70     24.50 o 
   2  11  13        1.52        3.24     21.79 o 
   3  11  13      247.25      234.58     27.28 o 
   4  11  13        4.15      -13.95     32.14 o 
   5  11  13       32.87       21.91     25.45 o 
  -6  12  13        7.24      -19.66     19.66 o 
  -5  12  13       96.61       90.04     34.98 o 
  -4  12  13      342.57      324.59     39.24 o 
  -3  12  13      139.75      153.68     28.22 o 
  -2  12  13       11.85       36.86     24.55 o 
  -1  12  13       14.03       38.10     24.81 o 
   0  12  13      278.55      345.60     65.32 o 
   1  12  13      597.41      599.75     38.92 o 
   2  12  13      108.84       95.51     27.05 o 
   3  12  13       21.43      -15.83     29.29 o 
   4  12  13       38.60       13.27     28.89 o 
  -4  13  13       38.63       75.67     28.67 o 
  -3  13  13       59.68       64.73     28.35 o 
  -2  13  13       14.06       50.06     32.12 o 
  -1  13  13      165.49      228.53     29.50 o 
   0  13  13      107.22       97.69     35.72 o 
   1  13  13       57.60       60.32     27.42 o 
   2  13  13      232.91      222.01     31.63 o 
 -11   0  14      707.55      673.55     59.03 o 
 -10   0  14     1210.33     1413.24    124.58 o 
  -9   0  14      520.56      541.26     48.96 o 
  -8   0  14       92.22      167.68     26.51 o 
  -7   0  14      154.73      171.63     22.94 o 
  -6   0  14      334.29      277.74     27.03 o 
  -5   0  14     1065.34      960.65     62.39 o 
  -4   0  14      417.60      447.07     29.13 o 
  -3   0  14       41.62       40.40     28.84 o 
  -2   0  14     8606.55     8358.34    293.70 o 
  -1   0  14     5924.44     5512.36    196.46 o 
   0   0  14     6712.96     6223.07    221.28 o 
   1   0  14     3187.43     3051.54    113.85 o 
   2   0  14      174.17      130.48     20.72 o 
   3   0  14       34.39       16.44     19.40 o 
   4   0  14        2.39      -18.89     44.36 o 
   5   0  14      110.85      132.44     30.67 o 
   6   0  14      471.09      553.12     44.42 o 
   7   0  14      357.60      404.42     40.69 o 
   8   0  14      390.79      440.70     42.72 o 
   9   0  14     1843.43     2046.69    183.46 o 
 -11   1  14      287.42      268.69     35.19 o 
 -10   1  14      902.03      876.88     52.84 o 
  -9   1  14     2164.70     2380.41     88.04 o 
  -8   1  14      907.14      954.94     32.66 o 
  -7   1  14      937.31      946.19     31.86 o 
  -6   1  14     1998.93     2044.95     57.45 o 
  -5   1  14     1034.98      989.63     32.59 o 
  -4   1  14     6227.93     6139.96    154.29 o 
  -3   1  14      433.93      424.84     19.40 o 
  -2   1  14       34.77       33.89     13.29 o 
  -1   1  14        5.50        8.45     19.14 o 
   0   1  14        5.74       -3.45     13.04 o 
   1   1  14     1173.78     1118.32     36.20 o 
   2   1  14     1809.93     1760.86     51.46 o 
   3   1  14     2717.68     2622.48     77.94 o 
   4   1  14     1739.45     1631.46     54.49 o 
   5   1  14      955.82      947.25     41.14 o 
   6   1  14     1977.80     2070.72     73.32 o 
   7   1  14      830.47      924.58     43.32 o 
   8   1  14      176.47      156.30     24.45 o 
   9   1  14      164.79      167.62     55.94 o 
 -11   2  14      336.98      268.32     33.92 o 
 -10   2  14      192.48      200.93     36.73 o 
  -9   2  14      543.85      569.75     34.96 o 
  -8   2  14      536.64      523.76     22.98 o 
  -7   2  14       23.97       38.08     14.52 o 
  -6   2  14      158.14      122.74     15.35 o 
  -5   2  14     1195.33     1155.89     37.83 o 
  -4   2  14     4277.61     4298.40    110.04 o 
  -3   2  14      550.97      570.37     22.61 o 
  -2   2  14     1446.29     1488.60     44.62 o 
  -1   2  14      500.70      504.16     20.90 o 
   0   2  14      910.75      851.14     29.35 o 
   1   2  14     3018.79     2851.71     75.68 o 
   2   2  14     3414.71     3341.18     95.66 o 
   3   2  14      825.99      760.51     35.22 o 
   4   2  14       45.39       16.97     17.60 o 
   5   2  14      140.20      116.92     19.29 o 
   6   2  14      888.92      883.39     39.37 o 
   7   2  14      180.71      135.65     23.60 o 
   8   2  14      927.36      995.44     45.38 o 
   9   2  14      362.46      357.56     37.99 o 
 -11   3  14        2.10       30.61     30.21 o 
 -10   3  14      152.48      159.01     30.18 o 
  -9   3  14      179.40      133.39     20.11 o 
  -8   3  14      725.44      758.78     28.39 o 
  -7   3  14      933.23      949.37     37.14 o 
  -6   3  14      839.69      878.97     30.53 o 
  -5   3  14     1788.50     1787.88     51.56 o 
  -4   3  14     1042.31     1018.26     33.56 o 
  -3   3  14       12.65        0.44     12.58 o 
  -2   3  14       23.34       38.56     13.42 o 
  -1   3  14        0.19        3.79     13.42 o 
   0   3  14       15.46       21.87     13.08 o 
   1   3  14      288.77      283.46     17.09 o 
   2   3  14     1142.13     1057.46     37.85 o 
   3   3  14      792.81      748.43     30.78 o 
   4   3  14      700.22      658.28     38.70 o 
   5   3  14      286.97      278.04     22.33 o 
   6   3  14     1002.69      975.18     39.55 o 
   7   3  14      553.40      564.78     32.71 o 
   8   3  14       44.13       15.03     25.41 o 
   9   3  14        1.01      -14.28     35.97 o 
 -10   4  14       36.71       31.12     28.29 o 
  -9   4  14       61.08       73.31     20.11 o 
  -8   4  14        1.41       -2.78     17.92 o 
  -7   4  14       50.27       41.01     15.00 o 
  -6   4  14      307.74      280.10     18.61 o 
  -5   4  14      457.68      476.17     21.20 o 
  -4   4  14      479.50      431.99     20.42 o 
  -3   4  14      100.39       95.26     14.56 o 
  -2   4  14     2208.52     2091.82     58.45 o 
  -1   4  14     1703.57     1584.17     47.02 o 
   0   4  14       11.08       23.29     13.60 o 
   1   4  14       13.42        3.09     17.39 o 
   2   4  14       11.84        6.84     16.00 o 
   3   4  14       23.51       32.52     17.46 o 
   4   4  14      450.49      411.26     24.38 o 
   5   4  14      110.33       49.46     25.58 o 
   6   4  14       43.05       24.56     29.17 o 
   7   4  14       23.32        5.36     20.06 o 
   8   4  14       34.22       18.80     30.33 o 
 -10   5  14      135.60      214.64     31.14 o 
  -9   5  14       21.68       10.06     20.77 o 
  -8   5  14        0.71       15.12     18.40 o 
  -7   5  14      225.67      212.09     17.55 o 
  -6   5  14       90.49       86.41     15.37 o 
  -5   5  14       78.30       79.97     14.73 o 
  -4   5  14        4.15       12.17     14.23 o 
  -3   5  14        7.50       14.52     14.03 o 
  -2   5  14       38.85       35.60     13.71 o 
  -1   5  14      365.12      339.91     18.42 o 
   0   5  14       55.88       18.96     16.40 o 
   1   5  14      386.96      339.40     21.99 o 
   2   5  14        0.92       -9.05     16.49 o 
   3   5  14      100.59      119.45     18.97 o 
   4   5  14       15.62       25.36     18.59 o 
   5   5  14      629.62      560.82     29.16 o 
   6   5  14       79.08       57.49     20.80 o 
   7   5  14      195.85      176.44     22.61 o 
   8   5  14      109.96      166.92     57.54 o 
 -10   6  14       51.18       35.94     28.70 o 
  -9   6  14        8.66        1.40     20.44 o 
  -8   6  14        0.49       14.72     19.03 o 
  -7   6  14      116.12      125.17     16.47 o 
  -6   6  14      292.37      295.77     18.83 o 
  -5   6  14      122.99      172.78     16.46 o 
  -4   6  14      446.32      466.88     21.22 o 
  -3   6  14       28.08       23.99     14.39 o 
  -2   6  14      218.38      194.56     16.61 o 
  -1   6  14      280.62      253.31     20.03 o 
   0   6  14        6.41       -7.01     15.97 o 
   1   6  14      293.90      287.34     26.53 o 
   2   6  14        7.18       10.76     18.00 o 
   3   6  14       19.26       -0.57     18.70 o 
   4   6  14        5.60       -4.27     18.87 o 
   5   6  14       11.43      -10.12     22.60 o 
   6   6  14        7.89      -19.91     19.91 o 
   7   6  14      138.25      158.33     23.60 o 
   8   6  14       10.97      -23.98     26.89 o 
  -9   7  14       86.61      116.19     24.61 o 
  -8   7  14      175.15      140.28     21.05 o 
  -7   7  14      800.75      831.70     30.63 o 
  -6   7  14      990.73      981.86     34.13 o 
  -5   7  14      589.27      596.14     32.98 o 
  -4   7  14        7.83      -14.59     14.59 o 
  -3   7  14       22.51       26.90     14.80 o 
  -2   7  14      199.45      166.70     18.53 o 
  -1   7  14        2.40       11.21     16.74 o 
   0   7  14       13.16       16.80     16.91 o 
   1   7  14      109.49      111.10     18.53 o 
   2   7  14      286.07      311.15     26.28 o 
   3   7  14      450.29      436.71     25.67 o 
   4   7  14      321.55      309.18     24.61 o 
   5   7  14       38.26       17.57     30.18 o 
   6   7  14       32.80       50.56     25.19 o 
   7   7  14      481.26      481.80     30.65 o 
  -9   8  14       77.22       82.99     25.73 o 
  -8   8  14        2.95      -19.79     21.13 o 
  -7   8  14       70.05       49.82     16.70 o 
  -6   8  14        4.02      -15.53     15.53 o 
  -5   8  14      122.75      154.25     17.68 o 
  -4   8  14      101.07       93.37     16.23 o 
  -3   8  14     1621.36     1636.84     76.03 o 
  -2   8  14     1174.02     1439.35     67.19 o 
  -1   8  14      919.38      921.92     39.88 o 
   0   8  14      397.52      416.85     31.47 o 
   1   8  14      372.26      383.06     26.46 o 
   2   8  14      689.26      690.20     31.04 o 
   3   8  14      802.65      794.47     34.57 o 
   4   8  14       23.16        7.61     20.44 o 
   5   8  14       27.46       14.67     20.62 o 
   6   8  14        9.80      -11.63     21.32 o 
   7   8  14      319.99      274.67     27.25 o 
  -8   9  14      449.28      452.76     32.43 o 
  -7   9  14      885.10      898.61     41.69 o 
  -6   9  14      633.91      659.61     29.23 o 
  -5   9  14     1039.14     1099.94     51.46 o 
  -4   9  14     1436.04     1395.88     44.92 o 
  -3   9  14      571.73      571.82     27.22 o 
  -2   9  14       17.50       17.62     17.76 o 
  -1   9  14       10.99        3.54     17.36 o 
   0   9  14       16.00       61.93     32.79 o 
   1   9  14      740.44      781.44     64.19 o 
   2   9  14      859.76      858.19     35.36 o 
   3   9  14      898.37      836.97     35.61 o 
   4   9  14      371.07      435.01     27.67 o 
   5   9  14      577.68      593.59     31.00 o 
   6   9  14     1166.52     1155.07     49.35 o 
  -7  10  14      112.52      104.27     28.25 o 
  -6  10  14        1.36        1.95     19.00 o 
  -5  10  14      611.13      651.16     29.33 o 
  -4  10  14     1309.60     1401.39     67.62 o 
  -3  10  14     1318.91     1273.90     50.31 o 
  -2  10  14      713.69      860.29     82.40 o 
  -1  10  14     1335.53     1557.18     92.79 o 
   0  10  14      868.13      972.44    128.89 o 
   1  10  14     1307.20     1361.23    106.24 o 
   2  10  14      537.79      569.56     29.71 o 
   3  10  14       68.72       68.38     23.68 o 
   4  10  14      280.66      230.96     26.24 o 
   5  10  14        1.32        6.01     23.37 o 
  -6  11  14      465.69      404.18     27.86 o 
  -5  11  14     1106.27     1209.93     48.10 o 
  -4  11  14     1373.22     1445.83     56.12 o 
  -3  11  14       11.92       -5.54     20.87 o 
  -2  11  14        2.68        6.04     24.18 o 
  -1  11  14       23.90       45.72     59.22 o 
   0  11  14       13.07       99.43     38.80 o 
   1  11  14      356.95      330.91     34.19 o 
   2  11  14      504.68      506.88     73.65 o 
   3  11  14     1314.13     1413.64     64.69 o 
   4  11  14      673.28      623.96     44.04 o 
  -4  12  14      190.42      169.39     31.29 o 
  -3  12  14       18.11       53.00     52.22 o 
  -2  12  14      879.38     1471.84    203.03 o 
  -1  12  14     1662.38     1873.04    199.22 o 
   0  12  14     1232.18     1413.83     85.08 o 
   1  12  14      990.31      929.96     65.85 o 
   2  12  14      448.51      383.82     35.85 o 
 -10   1  15       38.42       13.48     38.64 o 
  -9   1  15        6.55       -5.23     26.41 o 
  -8   1  15       87.01      104.34     16.84 o 
  -7   1  15      253.26      259.27     18.60 o 
  -6   1  15       97.91      105.49     17.37 o 
  -5   1  15      172.27      199.11     17.31 o 
  -4   1  15      185.38      210.22     17.02 o 
  -3   1  15      619.20      598.38     23.87 o 
  -2   1  15       61.41       69.86     14.30 o 
  -1   1  15       64.49       55.11     14.15 o 
   0   1  15       20.68        4.66     13.75 o 
   1   1  15       43.58       36.75     13.90 o 
   2   1  15       15.78       11.79     14.00 o 
   3   1  15        7.30      -16.87     16.87 o 
   4   1  15      110.03      101.15     32.81 o 
   5   1  15      235.25      234.13     26.67 o 
   6   1  15      497.34      460.61     30.31 o 
   7   1  15      502.98      548.37     33.49 o 
   8   1  15       19.18       10.57     26.44 o 
 -10   2  15      182.29      232.10     43.18 o 
  -9   2  15       57.49       61.40     26.74 o 
  -8   2  15      492.77      512.67     23.55 o 
  -7   2  15      587.57      553.85     27.39 o 
  -6   2  15      282.20      242.58     18.23 o 
  -5   2  15      119.14      113.65     15.53 o 
  -4   2  15      267.98      234.19     17.67 o 
  -3   2  15      519.09      552.72     25.39 o 
  -2   2  15      622.66      617.46     24.38 o 
  -1   2  15       25.14       49.47     14.45 o 
   0   2  15      778.15      714.43     26.31 o 
   1   2  15     2399.26     2331.35     64.37 o 
   2   2  15     1288.68     1194.38     42.12 o 
   3   2  15      150.69      136.98     25.99 o 
   4   2  15       32.54        5.74     18.10 o 
   5   2  15       21.98        7.02     21.58 o 
   6   2  15      159.05      103.09     23.08 o 
   7   2  15       28.01       -6.48     23.07 o 
   8   2  15       10.22      -23.36     23.36 o 
 -10   3  15       40.81      -30.63     53.06 o 
  -9   3  15      335.83      272.64     23.39 o 
  -8   3  15      424.29      444.80     22.42 o 
  -7   3  15      525.73      478.17     22.76 o 
  -6   3  15     1310.08     1336.48     42.77 o 
  -5   3  15     1015.43     1068.40     36.02 o 
  -4   3  15      278.58      269.58     19.37 o 
  -3   3  15     4051.50     3843.59     99.72 o 
  -2   3  15     2269.69     2071.50     58.23 o 
  -1   3  15      809.13      814.64     29.35 o 
   0   3  15      136.50      119.98     15.26 o 
   1   3  15     1000.40      886.56     34.36 o 
   2   3  15     1356.82     1299.60     45.81 o 
   3   3  15       63.73       51.10     17.97 o 
   4   3  15       15.37        6.99     19.02 o 
   5   3  15      459.28      423.94     28.26 o 
   6   3  15      411.29      410.31     29.26 o 
   7   3  15     1124.79     1183.37     50.78 o 
   8   3  15     1118.34     1178.85     50.93 o 
 -10   4  15      565.01      520.30     64.11 o 
  -9   4  15      190.95      195.06     22.14 o 
  -8   4  15     1381.59     1401.51     65.79 o 
  -7   4  15      874.91      892.88     31.88 o 
  -6   4  15      326.05      303.09     21.44 o 
  -5   4  15       38.43       65.24     17.62 o 
  -4   4  15      904.06      832.54     29.67 o 
  -3   4  15     1672.86     1661.92     49.80 o 
  -2   4  15     1251.12     1258.47     40.95 o 
  -1   4  15      959.80     1001.58     62.54 o 
   0   4  15     1273.30     1249.91     96.80 o 
   1   4  15     1407.60     1417.22     59.68 o 
   2   4  15     2967.82     2909.46     85.80 o 
   3   4  15     1019.34      984.52     37.99 o 
   4   4  15      779.26      814.80     48.40 o 
   5   4  15      133.81      108.18     21.99 o 
   6   4  15        4.84      -21.59     21.59 o 
   7   4  15      107.44       66.93     24.40 o 
   8   4  15      156.41      130.35     33.49 o 
  -9   5  15      915.43      943.95     38.49 o 
  -8   5  15      812.88      845.93     35.81 o 
  -7   5  15      941.06      960.67     33.85 o 
  -6   5  15     1264.16     1258.10     42.60 o 
  -5   5  15     1879.32     1857.73     54.21 o 
  -4   5  15     2797.83     2851.61     76.90 o 
  -3   5  15      622.47      618.13     25.00 o 
  -2   5  15      482.19      493.51     25.84 o 
  -1   5  15      929.82      941.04     43.83 o 
   0   5  15      207.98      214.01     23.65 o 
   1   5  15        7.70       32.38     30.94 o 
   2   5  15      331.28      320.80     23.12 o 
   3   5  15      769.10      775.00     36.11 o 
   4   5  15     1807.20     1794.92     61.12 o 
   5   5  15     1374.61     1342.06     48.25 o 
   6   5  15      698.54      732.29     39.58 o 
   7   5  15     1066.70     1175.06     50.55 o 
  -9   6  15      664.00      713.62     36.59 o 
  -8   6  15     1328.96     1273.74     48.81 o 
  -7   6  15      115.38      153.19     17.74 o 
  -6   6  15      135.31      143.90     17.00 o 
  -5   6  15      344.17      296.99     19.72 o 
  -4   6  15      496.59      517.73     23.44 o 
  -3   6  15      188.35      183.81     17.22 o 
  -2   6  15      521.14      555.07     32.06 o 
  -1   6  15     1250.38     1314.98     55.93 o 
   0   6  15     3532.04     3530.59    236.53 o 
   1   6  15     2338.54     2424.64    120.03 o 
   2   6  15     1450.76     1386.12     49.79 o 
   3   6  15      447.47      454.03     27.21 o 
   4   6  15     1324.73     1369.30     48.84 o 
   5   6  15      397.80      378.12     27.94 o 
   6   6  15       83.21       75.04     23.72 o 
   7   6  15      342.93      329.23     26.86 o 
  -8   7  15      810.29      775.99     34.38 o 
  -7   7  15      527.59      520.97     24.52 o 
  -6   7  15     1695.59     1665.89     50.85 o 
  -5   7  15     1022.00     1096.60     41.34 o 
  -4   7  15      780.40      789.06     29.45 o 
  -3   7  15      418.26      384.96     38.41 o 
  -2   7  15     1144.60     1158.98     48.55 o 
  -1   7  15      349.27      364.31     23.71 o 
   0   7  15      263.51      233.80     21.79 o 
   1   7  15      127.88      114.17     22.96 o 
   2   7  15     1007.99      996.41     41.35 o 
   3   7  15      496.82      459.52     45.91 o 
   4   7  15     1078.71      996.79     40.13 o 
   5   7  15      259.56      299.84     25.00 o 
   6   7  15      194.48      164.12     23.07 o 
  -8   8  15      802.16      760.08     34.54 o 
  -7   8  15      110.87      111.24     21.79 o 
  -6   8  15       39.60       45.32     16.98 o 
  -5   8  15      188.81      140.71     17.88 o 
  -4   8  15      196.16      185.40     18.20 o 
  -3   8  15      544.20      536.72     29.43 o 
  -2   8  15      747.08      774.93     67.09 o 
  -1   8  15      336.14      371.67     61.47 o 
   0   8  15      957.99     1017.70     64.22 o 
   1   8  15      262.37      330.33     46.66 o 
   2   8  15      929.53      949.50     38.28 o 
   3   8  15      361.81      349.71     25.41 o 
   4   8  15       47.87       57.95     22.21 o 
   5   8  15      129.13      138.74     22.58 o 
   6   8  15       34.57       10.06     22.84 o 
  -7   9  15      337.15      313.84     28.46 o 
  -6   9  15       38.49       39.55     19.11 o 
  -5   9  15       20.28       35.36     20.06 o 
  -4   9  15      763.57      781.35     37.04 o 
  -3   9  15      860.69      889.71     35.84 o 
  -2   9  15      260.12      269.65     22.37 o 
  -1   9  15        2.15       42.61     30.04 o 
   0   9  15      217.54      224.84     22.26 o 
   1   9  15       66.87       35.56     19.94 o 
   2   9  15       43.44       21.78     20.44 o 
   3   9  15      227.09      200.49     23.74 o 
   4   9  15       51.33       14.98     21.79 o 
   5   9  15       19.09       16.89     23.04 o 
  -6  10  15      199.31      235.33     23.20 o 
  -5  10  15        0.39       -6.89     20.98 o 
  -4  10  15      181.00      192.09     23.72 o 
  -3  10  15       56.97        3.88     21.14 o 
  -2  10  15       62.18       46.60     21.61 o 
  -1  10  15       28.58      -19.97     20.55 o 
   0  10  15       56.73       45.78     20.49 o 
   1  10  15       45.01       54.13     20.44 o 
   2  10  15      161.93      200.37     23.52 o 
   3  10  15       21.42       -6.22     27.07 o 
   4  10  15        0.44      -23.29     23.29 o 
  -5  11  15       65.25       84.07     37.69 o 
  -4  11  15        3.31       -4.71     22.04 o 
  -3  11  15       30.81       24.26     29.68 o 
  -2  11  15      106.85      120.96     24.11 o 
  -1  11  15      151.17      207.79     31.61 o 
   0  11  15      328.01      315.99     30.02 o 
   1  11  15       15.96       40.02     41.07 o 
   2  11  15       51.18       39.17     25.42 o 
   3  11  15      122.33       81.33     40.09 o 
  -2  12  15      218.90      212.08     31.23 o 
  -1  12  15       47.93       72.89     25.66 o 
   0  12  15        9.64      -10.56     28.64 o 
 -10   0  16      867.39      936.12     95.52 o 
  -9   0  16     1525.70     1595.44     97.78 o 
  -8   0  16     2170.18     2262.50     91.52 o 
  -7   0  16     3229.50     3359.70    126.49 o 
  -6   0  16      945.14      880.95     46.33 o 
  -5   0  16      144.50      117.05     31.34 o 
  -4   0  16       27.80       -7.27     22.23 o 
  -3   0  16      661.50      605.44     47.83 o 
  -2   0  16       65.65       68.34     22.31 o 
  -1   0  16      204.46      166.03     23.28 o 
   0   0  16     1171.01     1257.73    153.83 o 
   1   0  16     3658.85     3737.07    138.52 o 
   2   0  16     2487.48     2402.65     94.85 o 
   3   0  16     2098.59     1976.31    100.14 o 
   4   0  16     1604.98     1577.60     85.28 o 
   5   0  16      142.40      152.10     34.43 o 
   6   0  16      272.11      242.64     45.99 o 
   7   0  16       26.53       18.26     35.68 o 
  -9   1  16       61.88       90.68     29.20 o 
  -8   1  16       88.26      108.97     18.91 o 
  -7   1  16      989.01     1013.41     35.26 o 
  -6   1  16     2071.36     2131.61     60.91 o 
  -5   1  16     1238.74     1309.40     42.80 o 
  -4   1  16     2194.52     2240.04     63.21 o 
  -3   1  16     1087.16     1182.08     44.42 o 
  -2   1  16     4497.62     4416.60    114.11 o 
  -1   1  16      711.71      674.94     26.12 o 
   0   1  16      249.25      251.22     18.39 o 
   1   1  16      118.67       82.56     16.91 o 
   2   1  16       17.47       18.51     17.69 o 
   3   1  16       25.11        7.48     18.44 o 
   4   1  16      290.87      296.27     26.43 o 
   5   1  16      272.51      259.83     26.71 o 
   6   1  16     1661.66     1689.37     64.52 o 
   7   1  16      708.05      783.93     40.06 o 
  -9   2  16     1047.49     1063.11     50.11 o 
  -8   2  16      460.22      418.72     23.39 o 
  -7   2  16      480.23      473.96     23.57 o 
  -6   2  16      284.33      272.48     19.69 o 
  -5   2  16      185.73      164.27     18.01 o 
  -4   2  16      213.70      218.85     18.10 o 
  -3   2  16      459.25      448.38     22.46 o 
  -2   2  16      247.57      243.66     18.16 o 
  -1   2  16      176.90      187.24     19.43 o 
   0   2  16     2465.46     2463.22    118.18 o 
   1   2  16     1789.70     1790.04     58.40 o 
   2   2  16      351.48      368.67     23.80 o 
   3   2  16     1267.19     1258.50     54.21 o 
   4   2  16     1376.31     1370.60     52.82 o 
   5   2  16      504.82      481.30     31.36 o 
   6   2  16      556.19      573.64     33.90 o 
   7   2  16        2.16      -24.64     24.64 o 
  -9   3  16        7.72       -4.65     28.23 o 
  -8   3  16      360.08      342.62     25.44 o 
  -7   3  16       84.58       99.30     17.45 o 
  -6   3  16      400.21      405.49     23.56 o 
  -5   3  16      234.84      237.81     19.35 o 
  -4   3  16      510.04      522.69     31.51 o 
  -3   3  16      723.47      689.46     29.38 o 
  -2   3  16     2582.95     2628.34     71.78 o 
  -1   3  16      889.91      850.44     30.75 o 
   0   3  16      173.98      145.73     18.89 o 
   1   3  16       10.73        6.64     17.53 o 
   2   3  16       79.75       60.86     19.14 o 
   3   3  16       88.95       75.60     19.73 o 
   4   3  16      112.18       43.78     20.64 o 
   5   3  16      513.69      486.96     43.94 o 
   6   3  16      339.94      288.48     32.59 o 
   7   3  16        8.86       26.97     24.85 o 
  -9   4  16       42.62       45.91     21.55 o 
  -8   4  16        8.21       17.49     20.40 o 
  -7   4  16      219.73      232.16     19.88 o 
  -6   4  16      368.80      387.81     21.89 o 
  -5   4  16       63.05       67.61     17.13 o 
  -4   4  16       21.75       17.52     16.13 o 
  -3   4  16        0.92       -7.73     15.12 o 
  -2   4  16      236.61      219.60     18.53 o 
  -1   4  16        6.50       48.94     25.30 o 
   0   4  16      918.95     1004.07    113.22 o 
   1   4  16      949.67      898.72     48.14 o 
   2   4  16      186.72      203.01     21.39 o 
   3   4  16        6.10      -18.74     18.74 o 
   4   4  16       28.64       -4.97     20.28 o 
   5   4  16      117.87       82.97     22.27 o 
   6   4  16       18.97        8.74     25.93 o 
   7   4  16       62.65       52.69     25.68 o 
  -9   5  16       70.66       59.20     22.16 o 
  -8   5  16        9.71       26.90     21.09 o 
  -7   5  16      152.91      157.99     18.96 o 
  -6   5  16       12.00       15.20     16.84 o 
  -5   5  16        0.48       23.15     16.88 o 
  -4   5  16      284.93      289.72     19.73 o 
  -3   5  16       11.16       -4.71     15.80 o 
  -2   5  16       34.68       11.78     15.70 o 
  -1   5  16       35.61       55.48     31.33 o 
   0   5  16      399.08      338.74     23.40 o 
   1   5  16       64.51       37.72     24.15 o 
   2   5  16       80.27       57.02     20.26 o 
   3   5  16       16.72      -24.95     24.95 o 
   4   5  16        0.35        2.87     20.04 o 
   5   5  16       98.81       47.35     22.49 o 
   6   5  16       63.09       59.74     23.42 o 
  -8   6  16        8.36       -1.76     20.19 o 
  -7   6  16      113.22      111.16     18.55 o 
  -6   6  16      126.28      133.86     18.58 o 
  -5   6  16       14.18       18.94     17.18 o 
  -4   6  16       29.69       10.16     16.60 o 
  -3   6  16        8.75       28.01     16.91 o 
  -2   6  16       14.74       24.67     18.71 o 
  -1   6  16      127.15      101.38     20.02 o 
   0   6  16       47.48       62.08     26.05 o 
   1   6  16      211.04      173.38     21.30 o 
   2   6  16        3.64        1.06     23.62 o 
   3   6  16        5.91        7.30     21.39 o 
   4   6  16      188.88      223.41     33.85 o 
   5   6  16       29.81      -15.27     22.35 o 
   6   6  16       34.50        8.73     22.37 o 
  -7   7  16      172.17      181.11     20.08 o 
  -6   7  16      216.43      245.88     20.41 o 
  -5   7  16      126.23      132.70     18.74 o 
  -4   7  16      734.87      775.69     30.01 o 
  -3   7  16      984.28     1020.04     53.31 o 
  -2   7  16      143.57      135.08     22.43 o 
  -1   7  16      169.47      165.16     21.29 o 
   0   7  16       34.69       53.18     23.62 o 
   1   7  16        4.58       20.49     19.67 o 
   2   7  16       47.38       45.00     20.42 o 
   3   7  16       55.85       17.80     21.05 o 
   4   7  16        7.01      -26.34     26.34 o 
   5   7  16      155.51      148.59     24.56 o 
  -7   8  16      479.93      466.58     28.64 o 
  -6   8  16       13.18       35.72     18.34 o 
  -5   8  16      567.02      536.04     25.70 o 
  -4   8  16       69.34       85.85     20.36 o 
  -3   8  16       95.76       91.61     20.01 o 
  -2   8  16        2.44       10.67     20.01 o 
  -1   8  16       87.27      524.78    195.76 o 
   0   8  16     1183.42     1540.61    162.66 o 
   1   8  16     1176.82     1214.39     62.50 o 
   2   8  16      493.51      487.67     29.68 o 
   3   8  16      396.76      399.80     35.88 o 
   4   8  16       84.54      103.23     23.42 o 
   5   8  16      403.06      400.96     34.19 o 
  -6   9  16      392.88      368.73     25.41 o 
  -5   9  16      453.88      463.53     29.39 o 
  -4   9  16      459.67      420.13     35.44 o 
  -3   9  16      897.68     1162.89    151.31 o 
  -2   9  16     1623.09     1868.45     98.69 o 
  -1   9  16     1022.42     1006.06     56.54 o 
   0   9  16      380.72      453.70     31.76 o 
   1   9  16      282.42      265.92     24.90 o 
   2   9  16       29.46       44.38     21.82 o 
   3   9  16      250.97      212.14     24.79 o 
   4   9  16      231.58      245.32     30.69 o 
  -4  10  16      113.24       95.93     23.53 o 
  -3  10  16       38.83       36.53     23.59 o 
  -2  10  16       85.51      140.58     32.05 o 
  -1  10  16      538.58      528.46     66.08 o 
   0  10  16     1069.22     1266.06    116.46 o 
   1  10  16     1020.15     1126.83     72.05 o 
   2  10  16      260.78      258.14     29.94 o 
  -2  11  16     1375.06     1480.46     73.92 o 
  -1  11  16      145.98      178.47     40.33 o 
   0  11  16        9.64       -9.60     27.91 o 
  -9   1  17       32.42       39.98     30.41 o 
  -8   1  17        0.12       -3.74     26.12 o 
  -7   1  17      228.97      234.77     20.67 o 
  -6   1  17        3.82        8.08     17.30 o 
  -5   1  17      157.23      162.25     18.92 o 
  -4   1  17       52.85       74.46     17.10 o 
  -3   1  17        8.01        9.60     16.38 o 
  -2   1  17      481.16      507.07     32.45 o 
  -1   1  17     1567.99     1558.39     48.65 o 
   0   1  17      271.87      265.33     19.68 o 
   1   1  17       83.68       82.29     19.16 o 
   2   1  17        4.05        3.93     18.95 o 
   3   1  17       17.94      -18.28     21.94 o 
   4   1  17       12.91        5.04     23.91 o 
   5   1  17      132.29       69.18     24.17 o 
   6   1  17       21.82      -35.29     35.29 o 
  -8   2  17      160.93      164.38     20.39 o 
  -7   2  17      257.52      308.82     21.63 o 
  -6   2  17      318.63      323.59     22.04 o 
  -5   2  17      448.59      429.62     23.83 o 
  -4   2  17      235.01      223.19     23.43 o 
  -3   2  17      175.84      168.29     18.76 o 
  -2   2  17       23.47       40.54     16.89 o 
  -1   2  17       21.87       60.49     16.57 o 
   0   2  17      402.22      391.02     31.15 o 
   1   2  17       14.40       55.60     27.21 o 
   2   2  17      404.85      378.32     27.94 o 
   3   2  17     1657.83     1642.75     62.81 o 
   4   2  17     1152.62     1170.72     49.61 o 
   5   2  17      133.79      114.01     25.74 o 
   6   2  17       13.80       -6.61     25.58 o 
  -8   3  17       11.17       -1.19     21.82 o 
  -7   3  17      230.18      210.67     20.36 o 
  -6   3  17      219.84      231.11     20.53 o 
  -5   3  17      594.71      626.14     27.31 o 
  -4   3  17      716.14      743.76     29.29 o 
  -3   3  17      245.58      272.22     22.96 o 
  -2   3  17     1684.61     1837.77    113.85 o 
  -1   3  17     1552.94     1753.86    160.56 o 
   0   3  17     1451.85     1401.48     50.08 o 
   1   3  17      430.69      451.07     26.54 o 
   2   3  17       85.55       67.78     19.85 o 
   3   3  17        2.96       -4.57     20.28 o 
   4   3  17        0.59       16.08     23.52 o 
   5   3  17      190.18      183.71     27.24 o 
   6   3  17      162.81      133.66     26.94 o 
  -8   4  17     1785.11     1858.80     64.27 o 
  -7   4  17     1608.61     1702.11     52.93 o 
  -6   4  17     1275.15     1307.70     43.94 o 
  -5   4  17      561.80      574.85     26.59 o 
  -4   4  17      468.50      463.87     23.84 o 
  -3   4  17      116.85      125.26     18.00 o 
  -2   4  17      368.65      367.49     34.06 o 
  -1   4  17      147.63      252.72     40.49 o 
   0   4  17      571.85      593.02     29.62 o 
   1   4  17      254.21      251.77     22.94 o 
   2   4  17      474.73      442.58     29.29 o 
   3   4  17      756.42      671.11     32.36 o 
   4   4  17     1840.70     1788.72     61.45 o 
   5   4  17     1318.81     1427.14     57.26 o 
   6   4  17      616.37      634.43     36.80 o 
  -8   5  17       10.43        8.23     22.02 o 
  -7   5  17      900.66      997.17     41.49 o 
  -6   5  17       89.93      118.13     19.23 o 
  -5   5  17      197.83      191.64     19.82 o 
  -4   5  17      952.45      906.73     50.97 o 
  -3   5  17     1799.92     2077.56    141.38 o 
  -2   5  17     1731.87     1690.70     88.23 o 
  -1   5  17     2290.79     2533.12    166.83 o 
   0   5  17     1869.16     1837.12     61.70 o 
   1   5  17      216.12      204.61     23.09 o 
   2   5  17      122.80      102.64     22.45 o 
   3   5  17        1.64      -16.39     21.47 o 
   4   5  17       24.38       13.37     22.37 o 
   5   5  17        3.19      -21.20     21.88 o 
  -7   6  17      901.40      884.68     35.47 o 
  -6   6  17     1128.48     1155.52     43.77 o 
  -5   6  17      228.22      252.65     22.43 o 
  -4   6  17     1006.36     1069.25     38.38 o 
  -3   6  17      263.45      283.12     42.25 o 
  -2   6  17       99.79       89.51     20.51 o 
  -1   6  17      226.47      310.02     49.44 o 
   0   6  17      476.12      570.22    109.02 o 
   1   6  17      630.21      783.31     78.39 o 
   2   6  17      944.04      968.78     39.53 o 
   3   6  17     1189.64     1254.45     65.62 o 
   4   6  17     1307.70     1228.24     47.09 o 
   5   6  17      258.81      253.45     26.47 o 
  -6   7  17      262.62      261.99     21.73 o 
  -5   7  17     1197.87     1218.52     55.37 o 
  -4   7  17      640.56      646.26     39.53 o 
  -3   7  17      873.86     1083.27     98.29 o 
  -2   7  17     1342.12     1621.40    143.58 o 
  -1   7  17     1174.75     1243.46     53.82 o 
   0   7  17      290.46      306.63     28.07 o 
   1   7  17      137.60      156.77     23.45 o 
   2   7  17      289.80      278.20     25.47 o 
   3   7  17       63.76       53.56     22.67 o 
   4   7  17       15.21      -23.27     23.27 o 
  -5   8  17      286.34      291.31     24.63 o 
  -4   8  17       43.08       73.79     21.38 o 
  -3   8  17       97.34      140.31     22.68 o 
  -2   8  17      151.26      188.74     34.66 o 
  -1   8  17      231.25      280.59     28.40 o 
   0   8  17       80.01       57.53     22.06 o 
   1   8  17       25.36       31.05     21.97 o 
   2   8  17      260.57      239.58     37.36 o 
   3   8  17      418.47      401.75     29.05 o 
  -4   9  17      174.02      171.20     23.11 o 
  -3   9  17        6.50      125.70     29.94 o 
  -2   9  17      389.11      594.79     65.36 o 
  -1   9  17      533.81      619.32     33.93 o 
   0   9  17      335.80      393.90     29.05 o 
   1   9  17      172.27      142.19     25.18 o 
   2   9  17        1.61      -15.76     22.85 o 
  -8   0  18     2172.91     2518.78    101.95 o 
  -7   0  18     1103.01     1168.63     57.71 o 
  -6   0  18     1892.26     1981.75     83.97 o 
  -5   0  18     1984.82     2065.22    106.92 o 
  -4   0  18     1418.42     1362.75     82.59 o 
  -3   0  18      360.37      294.66     43.12 o 
  -2   0  18      313.50      309.01     31.25 o 
  -1   0  18      341.80      351.18     32.78 o 
   0   0  18      224.19      196.19     29.20 o 
   1   0  18       30.53       85.16     63.78 o 
   2   0  18       85.48       66.28     72.22 o 
   3   0  18      597.78      566.11     47.72 o 
   4   0  18     2085.88     2029.62    106.14 o 
   5   0  18     2372.10     2380.92    120.26 o 
  -8   1  18        6.30       14.18     19.63 o 
  -7   1  18      231.41      283.00     22.97 o 
  -6   1  18       98.28      119.79     20.37 o 
  -5   1  18       48.74       63.20     18.27 o 
  -4   1  18      887.10      944.50     62.70 o 
  -3   1  18     1579.18     1802.06     98.74 o 
  -2   1  18     1388.83     1298.51     64.90 o 
  -1   1  18     2087.15     2413.60    136.25 o 
   0   1  18     1522.14     1567.16     86.13 o 
   1   1  18      784.68      804.34     34.70 o 
   2   1  18      400.93      368.88     28.75 o 
   3   1  18      550.92      548.41     33.95 o 
   4   1  18       85.49       41.68     24.89 o 
   5   1  18        0.26      -25.59     25.59 o 
  -7   2  18      973.28     1072.15     38.71 o 
  -6   2  18      445.67      447.02     25.09 o 
  -5   2  18      577.21      616.93     33.89 o 
  -4   2  18     1574.68     1595.15     50.49 o 
  -3   2  18      202.29      233.10     20.69 o 
  -2   2  18      379.01      350.55     22.46 o 
  -1   2  18        0.74      -19.81     19.81 o 
   0   2  18       40.37       30.81     20.30 o 
   1   2  18       15.51       58.80     27.09 o 
   2   2  18      826.48      853.83     36.46 o 
   3   2  18     1410.62     1355.87     54.87 o 
   4   2  18      324.29      288.47     28.77 o 
   5   2  18      186.73      142.94     33.03 o 
  -7   3  18        0.32       15.49     19.24 o 
  -6   3  18      230.69      231.64     21.95 o 
  -5   3  18       19.91       16.14     22.18 o 
  -4   3  18        6.13       -1.71     18.19 o 
  -3   3  18      161.98      149.60     26.73 o 
  -2   3  18     1183.93     1258.03     49.82 o 
  -1   3  18      302.51      289.15     46.80 o 
   0   3  18     1230.52     1314.55     48.32 o 
   1   3  18      587.68      586.05     30.33 o 
   2   3  18      253.89      238.90     24.30 o 
   3   3  18      295.61      302.34     30.56 o 
   4   3  18        4.69      -24.63     24.63 o 
   5   3  18        0.00      -28.30     34.77 o 
  -7   4  18      138.67      143.82     21.12 o 
  -6   4  18      434.17      388.36     24.39 o 
  -5   4  18       15.20        8.04     18.93 o 
  -4   4  18      137.15      131.26     20.22 o 
  -3   4  18       30.58       53.60     23.31 o 
  -2   4  18        0.94       21.91     26.80 o 
  -1   4  18       86.42       96.38     22.13 o 
   0   4  18      111.06      105.92     23.63 o 
   1   4  18       54.37        6.76     20.41 o 
   2   4  18      218.45      181.99     24.17 o 
   3   4  18      310.11      311.32     26.74 o 
   4   4  18      490.01      455.77     32.09 o 
  -6   5  18       30.12       33.13     19.33 o 
  -5   5  18      184.58      242.25     24.23 o 
  -4   5  18      167.34      180.43     27.99 o 
  -3   5  18       42.81       51.74     21.31 o 
  -2   5  18       38.10       87.99     21.57 o 
  -1   5  18       45.95       73.10     34.43 o 
   0   5  18      272.99      258.51     28.07 o 
   1   5  18        8.91       -5.22     21.21 o 
   2   5  18       78.89       75.09     23.61 o 
   3   5  18        7.00        5.81     24.09 o 
   4   5  18       56.43       29.04     29.95 o 
  -6   6  18      174.61      163.41     22.86 o 
  -5   6  18       30.14       14.41     19.79 o 
  -4   6  18        1.52        8.04     21.21 o 
  -3   6  18      136.23      157.06     22.62 o 
  -2   6  18        5.23       14.22     20.95 o 
  -1   6  18        5.39      -15.77     21.12 o 
   0   6  18       76.70       58.92     22.21 o 
   1   6  18        0.33      -14.82     27.50 o 
   2   6  18        0.23      -13.86     23.14 o 
   3   6  18       24.12       26.04     24.44 o 
  -5   7  18       71.21       35.45     21.64 o 
  -4   7  18       83.03      141.18     23.29 o 
  -3   7  18      100.36      141.28     23.74 o 
  -2   7  18      182.06      297.03     38.90 o 
  -1   7  18      412.04      393.07     28.35 o 
   0   7  18      105.73      106.28     23.52 o 
   1   7  18       69.45       74.12     23.56 o 
   2   7  18      138.60      140.24     25.31 o 
  -3   8  18       67.75       38.41     22.79 o 
  -2   8  18      154.07      182.41     25.47 o 
  -1   8  18      107.18      126.71     24.74 o 
   0   8  18      175.95      161.58     24.80 o 
   1   8  18       14.68       22.86     26.53 o 
  -6   1  19       20.01        8.26     20.50 o 
  -5   1  19      107.40      103.62     21.42 o 
  -4   1  19       26.35       30.90     19.68 o 
  -3   1  19       76.18       98.70     21.04 o 
  -2   1  19        1.41       51.08     19.45 o 
  -1   1  19        2.19       43.67     20.86 o 
   0   1  19      172.63      254.83     31.39 o 
   1   1  19      298.59      316.60     47.76 o 
   2   1  19      540.21      534.65     33.91 o 
   3   1  19        2.23       -3.95     24.34 o 
   4   1  19        3.80      -31.97     31.97 o 
  -6   2  19      228.75      223.80     22.82 o 
  -5   2  19      797.78      933.75     35.93 o 
  -4   2  19      647.00      673.19     30.56 o 
  -3   2  19       19.24       38.54     19.64 o 
  -2   2  19      212.71      230.96     24.74 o 
  -1   2  19       41.39       69.04     22.12 o 
   0   2  19      151.32      137.46     22.65 o 
   1   2  19       39.13       30.90     22.26 o 
   2   2  19        3.10      -23.90     23.90 o 
   3   2  19       47.40       25.01     25.76 o 
  -6   3  19       19.22        0.60     20.50 o 
  -5   3  19       81.34       96.75     21.26 o 
  -4   3  19       33.63       50.09     20.36 o 
  -3   3  19       47.62       34.30     33.73 o 
  -2   3  19     1003.74     1095.75     46.58 o 
  -1   3  19      216.80      380.80     79.29 o 
   0   3  19      622.88      664.35     59.41 o 
   1   3  19      639.61      713.91     71.56 o 
   2   3  19      860.21      775.22     40.31 o 
   3   3  19      377.66      424.45     51.28 o 
  -5   4  19     2380.53     2611.95     75.07 o 
  -4   4  19     1433.32     1506.77     66.18 o 
  -3   4  19      507.98      627.32     50.67 o 
  -2   4  19      702.33      746.17     42.87 o 
  -1   4  19      147.78      103.20     26.17 o 
   0   4  19        2.83      -22.08     22.08 o 
   1   4  19        0.90      -17.50     22.42 o 
   2   4  19        7.53        8.89     27.01 o 
   3   4  19      205.75      231.42     35.71 o 
  -5   5  19       22.34       67.86     29.15 o 
  -4   5  19       39.50       78.89     23.63 o 
  -3   5  19      273.41      438.61     46.37 o 
  -2   5  19      639.63      662.28     33.63 o 
   0   5  19     1147.57     2062.92    271.79 o 
   1   5  19     2178.50     2457.54    177.36 o 
   2   5  19     2204.68     2230.79     73.51 o 
  -3   6  19      957.09     1063.93    105.29 o 
  -2   6  19      886.65      994.88     71.39 o 
  -1   6  19      353.23      342.66     28.01 o 
   0   6  19        2.61       -8.35     23.45 o 
   1   6  19       77.08       80.08     26.45 o 
  -4   0  20      511.47      507.51     84.11 o 
  -3   0  20     1275.01     1688.29    124.62 o 
  -2   0  20     1263.80     1487.08    127.81 o 
  -1   0  20      597.58      775.28    177.85 o 
   0   0  20      852.02      880.70     61.39 o 
   1   0  20      205.70      243.38     41.61 o 
   2   0  20      110.82       92.36     47.66 o 
  -4   1  20      299.20      319.43     24.04 o 
  -3   1  20       32.61       55.54     21.16 o 
  -2   1  20      141.97      209.77     33.19 o 
  -1   1  20      304.38      641.10    127.31 o 
   0   1  20      952.96     1204.36     98.13 o 
   1   1  20     1167.25     1419.12    167.61 o 
  -4   2  20     1736.52     1916.92     60.31 o 
  -3   2  20      261.40      309.97     37.43 o 
  -2   2  20      378.92      479.61     52.35 o 
  -1   2  20      456.33      594.08     68.21 o 
   0   2  20      725.36      876.23     38.08 o 
   1   2  20      380.29      373.27     31.95 o 
  -3   3  20      111.72      138.43     25.07 o 
  -2   3  20        6.08       12.89     32.57 o 
  -1   3  20      103.91      129.79     25.07 o 
   0   3  20      158.14      209.40     33.64 o 
   1   3  20      267.13      271.84     37.24 o 
  -2   4  20      279.81      296.11     35.52 o 
  -1   4  20        5.09      -19.24     27.24 o 
                                                 
